# Supplementary material for: HIV index testing to improve HIV positivity rate and linkage to care and treatment of sexual partners, adolescents and children of PLHIV in Lesotho
Source: PLoS One. 2019 Mar 27;14(3):e0212762. doi: 10.1371/journal.pone.0212762 (PMC6436679; doi:10.1371/journal.pone.0212762)
Supplement: S1 Dataset — (XLSX) [file pone.0212762.s001.xlsx]

## Sheet: Index Bio-data
Index_Approached	Index_accepted?	IndexART_Status	Sex_Index	Site_Index_found	Relationship_Index	HH_Indexed?
1	Yes	Already enrolled	Female	Door-to-Door	Biological children	Indexed
1	Yes	Already enrolled	Female	Door-to-Door	Biological children	Indexed
1	Yes	Already enrolled	Female	Door-to-Door	Biological children	Indexed
1	Yes	Already enrolled	Female	Door-to-Door	Biological children	Indexed
2	Yes	Already enrolled	Male	Door-to-Door	Sexual partner	Indexed
3	Yes	Already enrolled	Male	Door-to-Door	Biological children	Indexed
3	Yes	Already enrolled	Male	Door-to-Door	Biological children	Indexed
3	Yes	Already enrolled	Male	Door-to-Door	Biological children	Indexed
3	Yes	Already enrolled	Male	Door-to-Door	Biological children	Indexed
3	Yes	Already enrolled	Male	Door-to-Door	Biological children	Indexed
3	Yes	Already enrolled	Male	Door-to-Door	Biological children	Indexed
3	Yes	Already enrolled	Male	Door-to-Door	Biological children	Indexed
3	Yes	Already enrolled	Male	Door-to-Door	Biological children	Indexed
4	Yes	Already enrolled	Female	Door-to-Door	Biological children	Indexed
5	Yes	Already enrolled	Female	Door-to-Door	Biological children	Indexed
5	Yes	Already enrolled	Female	Door-to-Door	Biological children	Indexed
5	Yes	Already enrolled	Female	Door-to-Door	Biological children	Indexed
6	Yes	Already enrolled	Female	Mobile Outreach	Biological children	Indexed
7	Yes	Already enrolled	Female	Health Facility	Biological children	Indexed
7	Yes	Already enrolled	Female	Health Facility	Biological children	Indexed
8	Yes	Already enrolled	Female	Door-to-Door	Biological children	Indexed
8	Yes	Already enrolled	Female	Door-to-Door	Biological children	Indexed
8	Yes	Already enrolled	Female	Door-to-Door	Biological children	Indexed
8	Yes	Already enrolled	Female	Door-to-Door	Biological children	Indexed
9	Yes	Already enrolled	Female	Mobile Outreach	Biological children	Indexed
9	Yes	Already enrolled	Female	Mobile Outreach	Biological children	Indexed
10	Yes	Already enrolled	Female	Door-to-Door	Biological children	Indexed
10	Yes	Already enrolled	Female	Door-to-Door	Biological children	Indexed
10	Yes	Already enrolled	Female	Door-to-Door	Biological children	Indexed
10	Yes	Already enrolled	Female	Door-to-Door	Sexual partner	Indexed
11	Yes	Already enrolled	Female	Door-to-Door	Biological children	Indexed
11	Yes	Already enrolled	Female	Mobile Outreach	Biological children	Indexed
12	Yes	Already enrolled	Female	Door-to-Door	Biological children	Indexed
12	Yes	Already enrolled	Female	Door-to-Door	Biological children	Indexed
13	Yes	Already enrolled	Female	Door-to-Door	Sexual partner	Indexed
14	Yes	Already enrolled	Female	Door-to-Door	Biological children	Indexed
14	Yes	Already enrolled	Female	Door-to-Door	Biological children	Indexed
14	Yes	Already enrolled	Female	Door-to-Door	Biological children	Indexed
14	Yes	Already enrolled	Female	Door-to-Door	Biological children	Indexed
14	Yes	Already enrolled	Female	Door-to-Door	Biological children	Indexed
15	Yes	Already enrolled	Female	Door-to-Door	Sexual partner	Indexed
16	Yes	Already enrolled	Female	Door-to-Door	Biological children	Indexed
16	Yes	Already enrolled	Female	Door-to-Door	Biological children	Indexed
17	Yes	Already enrolled	Female	Door-to-Door	Biological children	Indexed
18	Yes	Already enrolled	Female	Door-to-Door	Biological children	Indexed
18	Yes	Already enrolled	Female	Door-to-Door	Biological children	Indexed
19	Yes	Already enrolled	Female	Door-to-Door	Biological children	Indexed
19	Yes	Already enrolled	Female	Door-to-Door	Biological children	Indexed
19	Yes	Already enrolled	Female	Door-to-Door	Biological children	Indexed
19	Yes	Already enrolled	Female	Door-to-Door	Biological children	Indexed
19	Yes	Already enrolled	Female	Door-to-Door	Biological children	Indexed
20	Yes	Newly diagnosed	Male	Mobile Outreach	Sexual partner	Indexed
21	Yes	Already enrolled	Male	Door-to-Door	Biological children	Indexed
21	Yes	Already enrolled	Male	Door-to-Door	Biological children	Indexed
22	Yes	Already enrolled	Female	Door-to-Door	Biological children	Indexed
22	Yes	Already enrolled	Female	Door-to-Door	Biological children	Indexed
22	Yes	Already enrolled	Female	Door-to-Door	Biological children	Indexed
22	Yes	Already enrolled	Female	Door-to-Door	Sexual partner	Indexed
23	Yes	Already enrolled	Male	Health Facility	Biological children	Indexed
23	Yes	Already enrolled	Male	Health Facility	Biological children	Indexed
24	Yes	Already enrolled	Female	Door-to-Door	Biological children	Indexed
25	Yes	Already enrolled	Female	Door-to-Door	Biological children	Indexed
25	Yes	Already enrolled	Female	Door-to-Door	Biological children	Indexed
26	Yes	Already enrolled	Male	Door-to-Door	Biological children	Indexed
26	Yes	Already enrolled	Male	Door-to-Door	Biological children	Indexed
27	Yes	Already enrolled	Female	Fixed site	Biological children	Indexed
28	Yes	Newly diagnosed	Male	Mobile Outreach	Sexual partner	Indexed
29	Yes	Already enrolled	Male	Health Facility	Biological children	Indexed
29	Yes	Already enrolled	Male	Health Facility	Biological children	Indexed
30	Yes	Already enrolled	Female	Door-to-Door	Biological children	Indexed
31	Yes	Already enrolled	Male	Door-to-Door	Biological children	Indexed
32	Yes	Newly diagnosed	Female	Mobile Outreach	Biological children	Indexed
33	Yes	Already enrolled	Female	Door-to-Door	Biological children	Indexed
33	Yes	Already enrolled	Female	Door-to-Door	Biological children	Indexed
34	Yes	Already enrolled	Male	Door-to-Door	Biological children	Indexed
34	Yes	Already enrolled	Male	Door-to-Door	Biological children	Indexed
34	Yes	Already enrolled	Male	Door-to-Door	Biological children	Indexed
35	Yes	Already enrolled	Female	Door-to-Door	Biological children	Indexed
35	Yes	Already enrolled	Female	Door-to-Door	Sexual partner	Indexed
35	Yes	Already enrolled	Female	Door-to-Door	Biological children	Indexed
36	Yes	Already enrolled	Female	Door-to-Door	Biological children	Indexed
37	Yes	Already enrolled	Male	Door-to-Door	Biological children	Indexed
38	Yes	Already enrolled	Female	Mobile Outreach	Biological children	Indexed
38	Yes	Already enrolled	Female	Mobile Outreach	Biological children	Indexed
39	Yes	Already enrolled	Male	Door-to-Door	Biological children	Indexed
40	Yes	Already enrolled	Female	Door-to-Door	Biological children	Indexed
40	Yes	Already enrolled	Female	Door-to-Door	Biological children	Indexed
41	Yes	Already enrolled	Female	Door-to-Door	Biological children	Indexed
41	Yes	Already enrolled	Female	Door-to-Door	Biological children	Indexed
41	Yes	Already enrolled	Female	Door-to-Door	Sexual partner	Indexed
42	Yes	Already enrolled	Female	Mobile Outreach	Sexual partner	Indexed
43	Yes	Already enrolled	Female	Door-to-Door	Biological children	Indexed
44	Yes	Already enrolled	Male	Door-to-Door	Biological children	Indexed
44	Yes	Already enrolled	Male	Door-to-Door	Biological children	Indexed
45	Yes	Already enrolled	Female	Door-to-Door	Biological children	Indexed
46	Yes	Already enrolled	Female	Door-to-Door	Biological children	Indexed
46	Yes	Already enrolled	Female	Door-to-Door	Biological children	Indexed
46	Yes	Already enrolled	Female	Door-to-Door	Biological children	Indexed
47	Yes	Already enrolled	Female	Door-to-Door	Biological children	Indexed
47	Yes	Already enrolled	Female	Door-to-Door	Biological children	Indexed
47	Yes	Already enrolled	Female	Door-to-Door	Biological children	Indexed
47	Yes	Already enrolled	Female	Door-to-Door	Biological children	Indexed
48	Yes	Already enrolled	Female	Door-to-Door	Biological children	Indexed
48	Yes	Already enrolled	Female	Door-to-Door	Biological children	Indexed
49	Yes	Already enrolled	Female	Door-to-Door	Biological children	Indexed
50	Yes	Already enrolled	Female	Health Facility	Biological children	Indexed
50	Yes	Already enrolled	Female	Health Facility	Biological children	Indexed
51	Yes	Already enrolled	Female	Door-to-Door	Biological children	Indexed
51	Yes	Already enrolled	Female	Door-to-Door	Biological children	Indexed
52	Yes	Already enrolled	Male	Health Facility	Biological children	Indexed
52	Yes	Already enrolled	Male	Health Facility	Biological children	Indexed
52	Yes	Already enrolled	Male	Health Facility	Biological children	Indexed
53	Yes	Newly diagnosed	Male	Door-to-Door	Sexual partner	Indexed
54	Yes	Already enrolled	Female	Door-to-Door	Biological children	Indexed
54	Yes	Already enrolled	Female	Door-to-Door	Biological children	Indexed
54	Yes	Already enrolled	Female	Door-to-Door	Biological children	Indexed
55	Yes	Already enrolled	Female	Door-to-Door	Biological children	Indexed
55	Yes	Already enrolled	Female	Door-to-Door	Biological children	Indexed
56	Yes	Already enrolled	Female	Door-to-Door	Biological children	Indexed
57	Yes	Already enrolled	Female	Door-to-Door	Biological children	Indexed
57	Yes	Already enrolled	Female	Door-to-Door	Biological children	Indexed
58	Yes	Already enrolled	Male	Mobile Outreach	Biological children	Indexed
58	Yes	Already enrolled	Male	Mobile Outreach	Biological children	Indexed
58	Yes	Already enrolled	Male	Mobile Outreach	Biological children	Indexed
59	Yes	Already enrolled	Female	Door-to-Door	Biological children	Indexed
59	Yes	Already enrolled	Female	Door-to-Door	Biological children	Indexed
59	Yes	Already enrolled	Female	Door-to-Door	Biological children	Indexed
60	Yes	Already enrolled	Female	Door-to-Door	Biological children	Indexed
60	Yes	Already enrolled	Female	Door-to-Door	Sexual partner	Indexed
61	Yes	Newly diagnosed	Female	Door-to-Door	Sexual partner	Indexed
62	Yes	Already enrolled	Female	Door-to-Door	Biological children	Indexed
63	Yes	Already enrolled	Male	Door-to-Door	Biological children	Indexed
64	Yes	Already enrolled	Female	Door-to-Door	Biological children	Indexed
65	Yes	Already enrolled	Male	Door-to-Door	Sexual partner	Indexed
66	Yes	Already enrolled	Male	Door-to-Door	Biological children	Indexed
66	Yes	Already enrolled	Male	Door-to-Door	Biological children	Indexed
66	Yes	Already enrolled	Male	Door-to-Door	Biological children	Indexed
66	Yes	Already enrolled	Male	Door-to-Door	Biological children	Indexed
67	Yes	Already enrolled	Female	Door-to-Door	Biological children	Indexed
67	Yes	Already enrolled	Female	Door-to-Door	Biological children	Indexed
67	Yes	Already enrolled	Female	Door-to-Door	Biological children	Indexed
68	Yes	Already enrolled	Female	Door-to-Door	Biological children	Indexed
68	Yes	Already enrolled	Female	Door-to-Door	Biological children	Indexed
68	Yes	Already enrolled	Female	Door-to-Door	Biological children	Indexed
69	Yes	Already enrolled	Female	Door-to-Door	Biological children	Indexed
70	Yes	Already enrolled	Female	Door-to-Door	Biological children	Indexed
71	Yes	Already enrolled	Male	Door-to-Door	Biological children	Indexed
72	Yes	Already enrolled	Female	Door-to-Door	Biological children	Indexed
72	Yes	Already enrolled	Female	Door-to-Door	Biological children	Indexed
73	Yes	Already enrolled	Male	Door-to-Door	Biological children	Indexed
74	Yes	Already enrolled	Female	Mobile Outreach	Biological children	Indexed
75	Yes	Already enrolled	Male	Health Facility	Sexual partner	Indexed
76	Yes	Already enrolled	Female	Door-to-Door	Biological children	Indexed
76	Yes	Already enrolled	Female	Door-to-Door	Biological children	Indexed
77	Yes	Already enrolled	Male	Door-to-Door	Biological children	Indexed
77	Yes	Already enrolled	Male	Door-to-Door	Biological children	Indexed
78	Yes	Already enrolled	Female	Door-to-Door	Biological children	Indexed
78	Yes	Already enrolled	Female	Mobile Outreach	Biological children	Indexed
79	Yes	Already enrolled	Male	Door-to-Door	Biological children	Indexed
80	Yes	Already enrolled	Male	Mobile Outreach	Biological children	Indexed
81	Yes	Already enrolled	Male	Door-to-Door	Sexual partner	Indexed
82	Yes	Already enrolled	Male	Door-to-Door	Biological children	Indexed
83	Yes	Newly diagnosed	Female	Door-to-Door	Biological children	Indexed
84	Yes	Already enrolled	Female	Health Facility	Biological children	Indexed
84	Yes	Already enrolled	Female	Health Facility	Biological children	Indexed
85	Yes	Already enrolled	Female	Door-to-Door	Biological children	Indexed
86	Yes	Already enrolled	Male	Door-to-Door	Sexual partner	Indexed
87	Yes	Already enrolled	Female	Door-to-Door	Biological children	Indexed
87	Yes	Already enrolled	Female	Door-to-Door	Biological children	Indexed
87	Yes	Already enrolled	Female	Door-to-Door	Biological children	Indexed
87	Yes	Already enrolled	Female	Door-to-Door	Biological children	Indexed
87	Yes	Already enrolled	Female	Door-to-Door	Biological children	Indexed
87	Yes	Already enrolled	Female	Door-to-Door	Biological children	Indexed
87	Yes	Already enrolled	Female	Door-to-Door	Biological children	Indexed
88	Yes	Already enrolled	Female	Health Facility	Biological children	Indexed
89	Yes	Already enrolled	Male	Health Facility	Biological children	Indexed
89	Yes	Already enrolled	Male	Health Facility	Biological children	Indexed
89	Yes	Already enrolled	Male	Health Facility	Sexual partner	Indexed
90	Yes	Already enrolled	Male	Mobile Outreach	Sexual partner	Indexed
91	Yes	Already enrolled	Female	Door-to-Door	Biological children	Indexed
91	Yes	Already enrolled	Female	Door-to-Door	Biological children	Indexed
92	Yes	Already enrolled	Female	Health Facility	Biological children	Indexed
92	Yes	Already enrolled	Female	Health Facility	Biological children	Indexed
92	Yes	Already enrolled	Female	Health Facility	Biological children	Indexed
92	Yes	Already enrolled	Female	Health Facility	Biological children	Indexed
92	Yes	Already enrolled	Female	Health Facility	Biological children	Indexed
92	Yes	Already enrolled	Female	Health Facility	Biological children	Indexed
92	Yes	Already enrolled	Female	Health Facility	Biological children	Indexed
92	Yes	Already enrolled	Female	Health Facility	Biological children	Indexed
93	Yes	Already enrolled	Female	Door-to-Door	Biological children	Indexed
94	Yes	Already enrolled	Female	Door-to-Door	Biological children	Indexed
94	Yes	Already enrolled	Female	Door-to-Door	Biological children	Indexed
95	Yes	Already enrolled	Male	Door-to-Door	Biological children	Indexed
96	Yes	Already enrolled	Female	Door-to-Door	Biological children	Indexed
97	Yes	Already enrolled	Female	Door-to-Door	Biological children	Indexed
98	Yes	Already enrolled	Female	Mobile Outreach	Biological children	Indexed
98	Yes	Already enrolled	Female	Mobile Outreach	Biological children	Indexed
99	Yes	Already enrolled	Female	Door-to-Door	Biological children	Indexed
99	Yes	Already enrolled	Female	Door-to-Door	Biological children	Indexed
100	Yes	Already enrolled	Male	Door-to-Door	Biological children	Indexed
100	Yes	Already enrolled	Male	Door-to-Door	Biological children	Indexed
100	Yes	Already enrolled	Male	Door-to-Door	Biological children	Indexed
100	Yes	Already enrolled	Male	Door-to-Door	Biological children	Indexed
101	Yes	Already enrolled	Male	Door-to-Door	Biological children	Indexed
101	Yes	Already enrolled	Male	Health Facility	Biological children	Indexed
102	Yes	Already enrolled	Female	Door-to-Door	Biological children	Indexed
103	Yes	Already enrolled	Female	Door-to-Door	Biological children	Indexed
104	Yes	Newly diagnosed	Male	Door-to-Door	Sexual partner	Indexed
105	Yes	Already enrolled	Female	Door-to-Door	Biological children	Indexed
105	Yes	Already enrolled	Female	Door-to-Door	Biological children	Indexed
105	Yes	Already enrolled	Female	Door-to-Door	Biological children	Indexed
106	Yes	Already enrolled	Female	Door-to-Door	Biological children	Indexed
106	Yes	Already enrolled	Female	Door-to-Door	Biological children	Indexed
106	Yes	Already enrolled	Female	Door-to-Door	Biological children	Indexed
106	Yes	Already enrolled	Female	Door-to-Door	Biological children	Indexed
107	Yes	Already enrolled	Female	Door-to-Door	Biological children	Indexed
107	Yes	Already enrolled	Female	Mobile Outreach	Biological children	Indexed
108	Yes	Already enrolled	Female	Door-to-Door	Biological children	Indexed
108	Yes	Already enrolled	Female	Door-to-Door	Biological children	Indexed
108	Yes	Already enrolled	Female	Door-to-Door	Biological children	Indexed
109	Yes	Newly diagnosed	Female	Door-to-Door	Biological children	Indexed
110	Yes	Already enrolled	Female	Door-to-Door	Sexual partner	Indexed
110	Yes	Already enrolled	Female	Door-to-Door	Biological children	Indexed
110	Yes	Already enrolled	Female	Door-to-Door	Sexual partner	Indexed
111	Yes	Already enrolled	Male	Door-to-Door	Biological children	Indexed
112	Yes	Already enrolled	Male	Door-to-Door	Biological children	Indexed
112	Yes	Already enrolled	Male	Door-to-Door	Biological children	Indexed
113	Yes	Already enrolled	Male	Mobile Outreach	Biological children	Indexed
113	Yes	Already enrolled	Male	Mobile Outreach	Biological children	Indexed
114	Yes	Already enrolled	Male	Door-to-Door	Biological children	Indexed
114	Yes	Already enrolled	Male	Door-to-Door	Biological children	Indexed
114	Yes	Already enrolled	Male	Door-to-Door	Biological children	Indexed
115	Yes	Already enrolled	Male	Door-to-Door	Biological children	Indexed
115	Yes	Already enrolled	Male	Door-to-Door	Biological children	Indexed
116	Yes	Already enrolled	Male	Door-to-Door	Biological children	Indexed
116	Yes	Already enrolled	Male	Door-to-Door	Biological children	Indexed
116	Yes	Already enrolled	Male	Door-to-Door	Biological children	Indexed
116	Yes	Already enrolled	Male	Door-to-Door	Sexual partner	Indexed
117	Yes	Already enrolled	Male	Door-to-Door	Biological children	Indexed
117	Yes	Already enrolled	Male	Door-to-Door	Sexual partner	Indexed
118	Yes	Already enrolled	Male	Health Facility	Biological children	Indexed
118	Yes	Already enrolled	Male	Health Facility	Biological children	Indexed
118	Yes	Already enrolled	Male	Health Facility	Biological children	Indexed
118	Yes	Already enrolled	Male	Health Facility	Biological children	Indexed
119	Yes	Already enrolled	Male	Door-to-Door	Biological children	Indexed
119	Yes	Already enrolled	Male	Door-to-Door	Biological children	Indexed
119	Yes	Already enrolled	Male	Door-to-Door	Biological children	Indexed
120	Yes	Already enrolled	Male	Door-to-Door	Biological children	Indexed
120	Yes	Already enrolled	Male	Door-to-Door	Biological children	Indexed
120	Yes	Already enrolled	Male	Door-to-Door	Biological children	Indexed
121	Yes	Already enrolled	Male	Door-to-Door	Sexual partner	Indexed
122	Yes	Already enrolled	Male	Door-to-Door	Biological children	Indexed
122	Yes	Already enrolled	Male	Door-to-Door	Biological children	Indexed
122	Yes	Already enrolled	Male	Door-to-Door	Biological children	Indexed
123	Yes	Already enrolled	Female	Fixed site	Biological children	Indexed
124	Yes	Already enrolled	Female	Door-to-Door	Biological children	Indexed
125	Yes	Already enrolled	Female	Mobile Outreach	Biological children	Indexed
125	Yes	Already enrolled	Female	Mobile Outreach	Biological children	Indexed
125	Yes	Already enrolled	Female	Mobile Outreach	Biological children	Indexed
125	Yes	Already enrolled	Female	Mobile Outreach	Biological children	Indexed
126	Yes	Already enrolled	Female	Door-to-Door	Biological children	Indexed
127	Yes	Already enrolled	Female	Door-to-Door	Biological children	Indexed
128	Yes	Already enrolled	Female	Door-to-Door	Biological children	Indexed
128	Yes	Already enrolled	Female	Door-to-Door	Biological children	Indexed
129	Yes	Newly diagnosed	Female	Door-to-Door	Biological children	Indexed
129	Yes	Newly diagnosed	Female	Door-to-Door	Biological children	Indexed
129	Yes	Newly diagnosed	Female	Door-to-Door	Biological children	Indexed
129	Yes	Newly diagnosed	Female	Door-to-Door	Biological children	Indexed
129	Yes	Newly diagnosed	Female	Door-to-Door	Biological children	Indexed
130	Yes	Already enrolled	Male	Mobile Outreach	Sexual partner	Indexed
131	Yes	Already enrolled	Female	Door-to-Door	Biological children	Indexed
132	Yes	Already enrolled	Male	Door-to-Door	Biological children	Indexed
133	Yes	Already enrolled	Male	Door-to-Door	Sexual partner	Indexed
134	Yes	Already enrolled	Male	Door-to-Door	Sexual partner	Indexed
135	Yes	Already enrolled	Female	Mobile Outreach	Biological children	Indexed
136	Yes	Already enrolled	Male	Door-to-Door	Biological children	Indexed
136	Yes	Already enrolled	Male	Door-to-Door	Biological children	Indexed
137	Yes	Already enrolled	Male	Door-to-Door	Biological children	Indexed
138	Yes	Already enrolled	Male	Door-to-Door	Biological children	Indexed
138	Yes	Already enrolled	Male	Door-to-Door	Biological children	Indexed
138	Yes	Already enrolled	Male	Door-to-Door	Biological children	Indexed
138	Yes	Already enrolled	Male	Door-to-Door	Sexual partner	Indexed
139	Yes	Newly diagnosed	Male	Mobile Outreach	Biological children	Indexed
140	Yes	Already enrolled	Male	Door-to-Door	Biological children	Indexed
140	Yes	Already enrolled	Male	Door-to-Door	Biological children	Indexed
141	Yes	Already enrolled	Male	Door-to-Door	Sexual partner	Indexed
142	Yes	Already enrolled	Female	Door-to-Door	Biological children	Indexed
143	Yes	Already enrolled	Male	Door-to-Door	Biological children	Indexed
143	Yes	Already enrolled	Male	Door-to-Door	Biological children	Indexed
144	Yes	Already enrolled	Female	Door-to-Door	Biological children	Indexed
145	Yes	Already enrolled	Female	Door-to-Door	Biological children	Indexed
146	Yes	Already enrolled	Male	Door-to-Door	Biological children	Indexed
147	Yes	Already enrolled	Female	Door-to-Door	Sexual partner	Indexed
148	Yes	Already enrolled	Male	Door-to-Door	Biological children	Indexed
149	Yes	Already enrolled	Female	Door-to-Door	Biological children	Indexed
150	Yes	Already enrolled	Female	Door-to-Door	Biological children	Indexed
151	Yes	Already enrolled	Female	Door-to-Door	Biological children	Indexed
151	Yes	Already enrolled	Female	Door-to-Door	Biological children	Indexed
151	Yes	Already enrolled	Female	Mobile Outreach	Biological children	Indexed
152	Yes	Already enrolled	Female	Door-to-Door	Biological children	Indexed
153	Yes	Already enrolled	Female	Door-to-Door	Biological children	Indexed
154	Yes	Already enrolled	Female	Door-to-Door	Biological children	Indexed
154	Yes	Already enrolled	Female	Door-to-Door	Biological children	Indexed
155	Yes	Already enrolled	Female	Mobile Outreach	Biological children	Indexed
151	Yes	Already enrolled	Female	Door-to-Door	Biological children	Indexed
151	Yes	Already enrolled	Female	Mobile Outreach	Biological children	Indexed
152	Yes	Already enrolled	Female	Door-to-Door	Biological children	Indexed
153	Yes	Already enrolled	Female	Door-to-Door	Biological children	Indexed
154	Yes	Already enrolled	Female	Door-to-Door	Biological children	Indexed
154	Yes	Already enrolled	Female	Door-to-Door	Biological children	Indexed
155	Yes	Already enrolled	Female	Mobile Outreach	Biological children	Indexed
151	Yes	Already enrolled	Female	Door-to-Door	Biological children	Indexed
151	Yes	Already enrolled	Female	Mobile Outreach	Biological children	Indexed
152	Yes	Already enrolled	Female	Door-to-Door	Biological children	Indexed
153	Yes	Already enrolled	Female	Door-to-Door	Biological children	Indexed
154	Yes	Already enrolled	Female	Door-to-Door	Biological children	Indexed
154	Yes	Already enrolled	Female	Door-to-Door	Biological children	Indexed
155	Yes	Already enrolled	Female	Mobile Outreach	Biological children	Indexed
156	Yes	Already enrolled	Female	Door-to-Door	Biological children	Indexed
156	Yes	Already enrolled	Female	Door-to-Door	Biological children	Indexed
157	Yes	Already enrolled	Female	Door-to-Door	Biological children	Indexed
157	Yes	Already enrolled	Female	Door-to-Door	Biological children	Indexed
157	Yes	Already enrolled	Female	Door-to-Door	Biological children	Indexed
158	Yes	Newly diagnosed	Female	Fixed site	Biological children	Indexed
158	Yes	Newly diagnosed	Female	Fixed site	Biological children	Indexed
159	Yes	Already enrolled	Female	Health Facility	Biological children	Indexed
159	Yes	Already enrolled	Female	Health Facility	Biological children	Indexed
160	Yes	Already enrolled	Female	Door-to-Door	Biological children	Indexed
161	Yes	Already enrolled	Female	Door-to-Door	Biological children	Indexed
162	Yes	Newly diagnosed	Female	Mobile Outreach	Sexual partner	Indexed
163	Yes	Already enrolled	Female	Door-to-Door	Biological children	Indexed
164	Yes	Already enrolled	Female	Door-to-Door	Biological children	Indexed
164	Yes	Already enrolled	Female	Door-to-Door	Biological children	Indexed
165	Yes	Already enrolled	Female	Door-to-Door	Biological children	Indexed
165	Yes	Already enrolled	Female	Door-to-Door	Biological children	Indexed
165	Yes	Already enrolled	Female	Door-to-Door	Biological children	Indexed
166	Yes	Newly diagnosed	Female	Mobile Outreach	Sexual partner	Indexed
167	Yes	Newly diagnosed	Female	Door-to-Door	Sexual partner	Indexed
168	Yes	Already enrolled	Male	Door-to-Door	Biological children	Indexed
169	Yes	Already enrolled	Female	Door-to-Door	Biological children	Indexed
169	Yes	Already enrolled	Female	Door-to-Door	Biological children	Indexed
169	Yes	Already enrolled	Female	Door-to-Door	Biological children	Indexed
169	Yes	Already enrolled	Female	Door-to-Door	Biological children	Indexed
170	Yes	Already enrolled	Male	Door-to-Door	Sexual partner	Indexed
171	Yes	Already enrolled	Female	Door-to-Door	Biological children	Indexed
172	Yes	Already enrolled	Female	Door-to-Door	Biological children	Indexed
172	Yes	Already enrolled	Female	Door-to-Door	Biological children	Indexed
173	Yes	Already enrolled	Male	Health Facility	Biological children	Indexed
173	Yes	Already enrolled	Male	Health Facility	Biological children	Indexed
174	Yes	Already enrolled	Male	Health Facility	Sexual partner	Indexed
175	Yes	Already enrolled	Female	Door-to-Door	Biological children	Indexed
175	Yes	Already enrolled	Female	Door-to-Door	Biological children	Indexed
175	Yes	Already enrolled	Female	Door-to-Door	Biological children	Indexed
176	Yes	Already enrolled	Male	Door-to-Door	Biological children	Indexed
176	Yes	Already enrolled	Male	Door-to-Door	Biological children	Indexed
177	Yes	Already enrolled	Female	Door-to-Door	Biological children	Indexed
177	Yes	Already enrolled	Female	Door-to-Door	Biological children	Indexed
177	Yes	Already enrolled	Female	Door-to-Door	Biological children	Indexed
178	Yes	Already enrolled	Male	Health Facility	Biological children	Indexed
179	Yes	Newly diagnosed	Female	Door-to-Door	Sexual partner	Indexed
180	Yes	Already enrolled	Female	Door-to-Door	Biological children	Indexed
180	Yes	Already enrolled	Female	Door-to-Door	Biological children	Indexed
180	Yes	Already enrolled	Female	Door-to-Door	Biological children	Indexed
180	Yes	Already enrolled	Female	Door-to-Door	Biological children	Indexed
180	Yes	Already enrolled	Female	Door-to-Door	Biological children	Indexed
181	Yes	Already enrolled	Male	Door-to-Door	Biological children	Indexed
182	Yes	Already enrolled	Female	Door-to-Door	Biological children	Indexed
182	Yes	Already enrolled	Female	Door-to-Door	Biological children	Indexed
182	Yes	Already enrolled	Female	Door-to-Door	Biological children	Indexed
183	Yes	Already enrolled	Male	Door-to-Door	Biological children	Indexed
184	Yes	Already enrolled	Female	Door-to-Door	Biological children	Indexed
184	Yes	Already enrolled	Female	Door-to-Door	Biological children	Indexed
184	Yes	Already enrolled	Female	Door-to-Door	Biological children	Indexed
185	Yes	Already enrolled	Female	Mobile Outreach	Biological children	Indexed
186	Yes	Already enrolled	Male	Door-to-Door	Sexual partner	Indexed
187	Yes	Already enrolled	Male	Door-to-Door	Sexual partner	Indexed
188	Yes	Already enrolled	Male	Door-to-Door	Biological children	Indexed
188	Yes	Already enrolled	Male	Door-to-Door	Biological children	Indexed
188	Yes	Already enrolled	Male	Door-to-Door	Biological children	Indexed
189	Yes	Newly diagnosed	Male	Door-to-Door	Sexual partner	Indexed
190	Yes	Already enrolled	Male	Door-to-Door	Sexual partner	Indexed
191	Yes	Already enrolled	Female	Door-to-Door	Biological children	Indexed
191	Yes	Already enrolled	Female	Door-to-Door	Biological children	Indexed
191	Yes	Already enrolled	Female	Door-to-Door	Biological children	Indexed
191	Yes	Already enrolled	Female	Door-to-Door	Biological children	Indexed
192	Yes	Already enrolled	Female	Door-to-Door	Biological children	Indexed
193	Yes	Already enrolled	Female	Health Facility	Biological children	Indexed
193	Yes	Already enrolled	Female	Health Facility	Biological children	Indexed
194	Yes	Already enrolled	Female	Door-to-Door	Biological children	Indexed
194	Yes	Already enrolled	Female	Door-to-Door	Biological children	Indexed
195	Yes	Already enrolled	Female	Door-to-Door	Biological children	Indexed
196	Yes	Already enrolled	Female	Door-to-Door	Biological children	Indexed
197	Yes	Already enrolled	Male	Door-to-Door	Biological children	Indexed
198	Yes	Already enrolled	Female	Fixed site	Biological children	Indexed
199	Yes	Newly diagnosed	Female	Fixed site	Biological children	Indexed
200	Yes	Newly diagnosed	Male	Door-to-Door	Biological children	Indexed
201	Yes	Already enrolled	Female	Door-to-Door	Biological children	Indexed
202	Yes	Already enrolled	Male	Door-to-Door	Biological children	Indexed
203	Yes	Already enrolled	Female	Door-to-Door	Biological children	Indexed
203	Yes	Already enrolled	Female	Door-to-Door	Biological children	Indexed
203	Yes	Already enrolled	Female	Door-to-Door	Biological children	Indexed
204	Yes	Newly diagnosed	Male	Mobile Outreach	Biological children	Indexed
205	Yes	Newly diagnosed	Female	Door-to-Door	Biological children	Indexed
206	Yes	Already enrolled	Female	Door-to-Door	Biological children	Indexed
206	Yes	Already enrolled	Female	Door-to-Door	Biological children	Indexed
207	Yes	Already enrolled	Male	Health Facility	Biological children	Indexed
208	Yes	Already enrolled	Female	Door-to-Door	Biological children	Indexed
208	Yes	Newly diagnosed	Female	Door-to-Door	Biological children	Indexed
208	Yes	Already enrolled	Female	Door-to-Door	Biological children	Indexed
208	Yes	Already enrolled	Female	Door-to-Door	Biological children	Indexed
209	Yes	Already enrolled	Female	Mobile Outreach	Sexual partner	Indexed
210	Yes	Already enrolled	Female	Mobile Outreach	Biological children	Indexed
211	Yes	Already enrolled	Female	Door-to-Door	Biological children	Indexed
211	Yes	Already enrolled	Female	Door-to-Door	Biological children	Indexed
211	Yes	Already enrolled	Female	Mobile Outreach	Biological children	Indexed
212	Yes	Already enrolled	Male	Door-to-Door	Biological children	Indexed
212	Yes	Already enrolled	Male	Door-to-Door	Biological children	Indexed
212	Yes	Already enrolled	Male	Door-to-Door	Biological children	Indexed
212	Yes	Already enrolled	Male	Door-to-Door	Biological children	Indexed
213	Yes	Newly diagnosed	Female	Mobile Outreach	Biological children	Indexed
213	Yes	Newly diagnosed	Female	Mobile Outreach	Biological children	Indexed
213	Yes	Newly diagnosed	Female	Mobile Outreach	Biological children	Indexed
214	Yes	Already enrolled	Male	Door-to-Door	Biological children	Indexed
215	Yes	Already enrolled	Female	Door-to-Door	Biological children	Indexed
216	Yes	Already enrolled	Female	Door-to-Door	Biological children	Indexed
216	Yes	Already enrolled	Female	Door-to-Door	Biological children	Indexed
217	Yes	Already enrolled	Male	Door-to-Door	Biological children	Indexed
217	Yes	Already enrolled	Male	Door-to-Door	Biological children	Indexed
217	Yes	Already enrolled	Male	Door-to-Door	Biological children	Indexed
218	Yes	Already enrolled	Female	Door-to-Door	Biological children	Indexed
218	Yes	Already enrolled	Female	Door-to-Door	Biological children	Indexed
219	Yes	Already enrolled	Male	Door-to-Door	Biological children	Indexed
219	Yes	Already enrolled	Male	Door-to-Door	Biological children	Indexed
220	Yes	Already enrolled	Female	Door-to-Door	Biological children	Indexed
220	Yes	Already enrolled	Female	Door-to-Door	Biological children	Indexed
221	Yes	Already enrolled	Female	Door-to-Door	Biological children	Indexed
221	Yes	Already enrolled	Female	Door-to-Door	Biological children	Indexed
222	Yes	Already enrolled	Male	Door-to-Door	Biological children	Indexed
223	Yes	Already enrolled	Female	Door-to-Door	Biological children	Indexed
224	Yes	Already enrolled	Male	Door-to-Door	Biological children	Indexed
225	Yes	Already enrolled	Female	Door-to-Door	Biological children	Indexed
225	Yes	Already enrolled	Female	Door-to-Door	Biological children	Indexed
225	Yes	Newly diagnosed	Female	Mobile Outreach	Biological children	Indexed
225	Yes	Already enrolled	Female	Health Facility	Biological children	Indexed
226	Yes	Newly diagnosed	Female	Mobile Outreach	Sexual partner	Indexed
227	Yes	Already enrolled	Male	Door-to-Door	Sexual partner	Indexed
228	Yes	Already enrolled	Female	Fixed site	Biological children	Indexed
228	Yes	Already enrolled	Female	Fixed site	Biological children	Indexed
229	Yes	Already enrolled	Female	Door-to-Door	Biological children	Indexed
230	Yes	Already enrolled	Female	Mobile Outreach	Sexual partner	Indexed
231	Yes	Already enrolled	Female	Door-to-Door	Biological children	Indexed
232	Yes	Already enrolled	Male	Mobile Outreach	Biological children	Indexed
233	Yes	Already enrolled	Female	Door-to-Door	Biological children	Indexed
233	Yes	Already enrolled	Female	Door-to-Door	Biological children	Indexed
233	Yes	Already enrolled	Female	Door-to-Door	Biological children	Indexed
234	Yes	Already enrolled	Male	Door-to-Door	Sexual partner	Indexed
235	Yes	Already enrolled	Female	Door-to-Door	Biological children	Indexed
235	Yes	Already enrolled	Female	Door-to-Door	Biological children	Indexed
235	Yes	Already enrolled	Female	Door-to-Door	Sexual partner	Indexed
235	Yes	Already enrolled	Female	Mobile Outreach	Biological children	Indexed
235	Yes	Already enrolled	Female	Mobile Outreach	Biological children	Indexed
235	Yes	Already enrolled	Female	Health Facility	Biological children	Indexed
235	Yes	Already enrolled	Female	Health Facility	Biological children	Indexed
236	Yes	Already enrolled	Female	Door-to-Door	Biological children	Indexed
236	Yes	Already enrolled	Female	Door-to-Door	Biological children	Indexed
236	Yes	Already enrolled	Female	Door-to-Door	Biological children	Indexed
237	Yes	Already enrolled	Female	Door-to-Door	Biological children	Indexed
238	Yes	Already enrolled	Female	Door-to-Door	Biological children	Indexed
239	Yes	Already enrolled	Female	Door-to-Door	Biological children	Indexed
239	Yes	Already enrolled	Female	Door-to-Door	Biological children	Indexed
240	Yes	Already enrolled	Female	Door-to-Door	Biological children	Indexed
241	Yes	Already enrolled	Female	Mobile Outreach	Biological children	Indexed
242	Yes	Newly diagnosed	Female	Mobile Outreach	Biological children	Indexed
243	Yes	Already enrolled	Male	Door-to-Door	Biological children	Indexed
244	Yes	Already enrolled	Male	Mobile Outreach	Sexual partner	Indexed
245	Yes	Newly diagnosed	Male	Door-to-Door	Sexual partner	Indexed
246	Yes	Already enrolled	Female	Health Facility	Biological children	Indexed
247	Yes	Already enrolled	Female	Door-to-Door	Biological children	Indexed
247	Yes	Already enrolled	Female	Door-to-Door	Biological children	Indexed
247	Yes	Already enrolled	Female	Door-to-Door	Biological children	Indexed
248	Yes	Already enrolled	Female	Door-to-Door	Biological children	Indexed
249	Yes	Already enrolled	Female	Door-to-Door	Biological children	Indexed
250	Yes	Already enrolled	Female	Door-to-Door	Biological children	Indexed
250	Yes	Already enrolled	Female	Door-to-Door	Biological children	Indexed
251	Yes	Newly diagnosed	Male	Mobile Outreach	Biological children	Indexed
251	Yes	Newly diagnosed	Male	Mobile Outreach	Biological children	Indexed
252	Yes	Already enrolled	Female	Door-to-Door	Biological children	Indexed
252	Yes	Already enrolled	Female	Door-to-Door	Biological children	Indexed
253	Yes	Already enrolled	Female	Door-to-Door	Biological children	Indexed
254	Yes	Already enrolled	Female	Door-to-Door	Biological children	Indexed
254	Yes	Already enrolled	Female	Door-to-Door	Biological children	Indexed
255	Yes	Already enrolled	Female	Door-to-Door	Biological children	Indexed
256	Yes	Already enrolled	Female	Door-to-Door	Biological children	Indexed
256	Yes	Already enrolled	Female	Door-to-Door	Biological children	Indexed
257	Yes	Already enrolled	Female	Door-to-Door	Biological children	Indexed
257	Yes	Already enrolled	Female	Door-to-Door	Biological children	Indexed
258	Yes	Already enrolled	Female	Door-to-Door	Biological children	Indexed
258	Yes	Already enrolled	Female	Door-to-Door	Biological children	Indexed
259	Yes	Already enrolled	Female	Door-to-Door	Biological children	Indexed
260	Yes	Already enrolled	Female	Mobile Outreach	Biological children	Indexed
261	Yes	Already enrolled	Male	Door-to-Door	Biological children	Indexed
262	Yes	Already enrolled	Male	Door-to-Door	Biological children	Indexed
262	Yes	Already enrolled	Male	Door-to-Door	Biological children	Indexed
263	Yes	Already enrolled	Male	Door-to-Door	Biological children	Indexed
264	Yes	Newly diagnosed	Female	Door-to-Door	Biological children	Indexed
265	Yes	Already enrolled	Female	Door-to-Door	Biological children	Indexed
266	Yes	Already enrolled	Female	Door-to-Door	Sexual partner	Indexed
267	Yes	Already enrolled	Male	Door-to-Door	Sexual partner	Indexed
268	Yes	Already enrolled	Female	Door-to-Door	Biological children	Indexed
269	Yes	Already enrolled	Female	Door-to-Door	Biological children	Indexed
269	Yes	Already enrolled	Female	Door-to-Door	Biological children	Indexed
270	Yes	Already enrolled	Female	Door-to-Door	Biological children	Indexed
271	Yes	Already enrolled	Male	Door-to-Door	Biological children	Indexed
272	Yes	Already enrolled	Male	Door-to-Door	Biological children	Indexed
273	Yes	Already enrolled	Female	Mobile Outreach	Biological children	Indexed
274	Yes	Newly diagnosed	Male	Mobile Outreach	Sexual partner	Indexed
275	Yes	Already enrolled	Female	Mobile Outreach	Sexual partner	Indexed
275	Yes	Already enrolled	Female	Mobile Outreach	Biological children	Indexed
276	Yes	Already enrolled	Female	Fixed site	Biological children	Indexed
276	Yes	Already enrolled	Female	Fixed site	Biological children	Indexed
276	Yes	Already enrolled	Female	Fixed site	Biological children	Indexed
277	Yes	Already enrolled	Male	Door-to-Door	Biological children	Indexed
277	Yes	Already enrolled	Male	Door-to-Door	Biological children	Indexed
278	Yes	Already enrolled	Female	Door-to-Door	Biological children	Indexed
278	Yes	Already enrolled	Female	Door-to-Door	Biological children	Indexed
279	Yes	Already enrolled	Male	Mobile Outreach	Sexual partner	Indexed
280	Yes	Already enrolled	Female	Health Facility	Biological children	Indexed
281	Yes	Already enrolled	Female	Health Facility	Biological children	Indexed
281	Yes	Already enrolled	Female	Health Facility	Biological children	Indexed
282	Yes	Already enrolled	Female	Door-to-Door	Biological children	Indexed
283	Yes	Already enrolled	Male	Mobile Outreach	Biological children	Indexed
284	Yes	Already enrolled	Female	Door-to-Door	Biological children	Indexed
284	Yes	Already enrolled	Female	Door-to-Door	Biological children	Indexed
284	Yes	Already enrolled	Female	Health Facility	Biological children	Indexed
285	Yes	Already enrolled	Male	Door-to-Door	Sexual partner	Indexed
286	Yes	Newly diagnosed	Male	Door-to-Door	Biological children	Indexed
287	Yes	Already enrolled	Male	Door-to-Door	Sexual partner	Indexed
288	Yes	Already enrolled	Male	Door-to-Door	Biological children	Indexed
289	Yes	Newly diagnosed	Male	Door-to-Door	Biological children	Indexed
289	Yes	Newly diagnosed	Male	Door-to-Door	Biological children	Indexed
289	Yes	Newly diagnosed	Male	Door-to-Door	Sexual partner	Indexed
290	Yes	Already enrolled	Male	Door-to-Door	Biological children	Indexed
291	Yes	Already enrolled	Male	Mobile Outreach	Sexual partner	Indexed
292	Yes	Already enrolled	Female	Door-to-Door	Biological children	Indexed
293	Yes	Already enrolled	Female	Door-to-Door	Biological children	Indexed
294	Yes	Already enrolled	Female	Door-to-Door	Biological children	Indexed
295	Yes	Newly diagnosed	Male	Mobile Outreach	Sexual partner	Indexed
296	Yes	Newly diagnosed	Male	Mobile Outreach	Biological children	Indexed
297	Yes	Already enrolled	Male	Health Facility	Biological children	Indexed
297	Yes	Already enrolled	Male	Health Facility	Biological children	Indexed
298	Yes	Already enrolled	Female	Mobile Outreach	Biological children	Indexed
299	Yes	Already enrolled	Male	Door-to-Door	Biological children	Indexed
299	Yes	Already enrolled	Male	Door-to-Door	Biological children	Indexed
299	Yes	Already enrolled	Male	Door-to-Door	Sexual partner	Indexed
300	Yes	Already enrolled	Male	Health Facility	Biological children	Indexed
300	Yes	Already enrolled	Male	Health Facility	Biological children	Indexed
300	Yes	Already enrolled	Male	Health Facility	Biological children	Indexed
301	Yes	Already enrolled	Male	Door-to-Door	Biological children	Indexed
301	Yes	Already enrolled	Male	Door-to-Door	Biological children	Indexed
302	Yes	Already enrolled	Male	Door-to-Door	Biological children	Indexed
302	Yes	Already enrolled	Male	Door-to-Door	Biological children	Indexed
303	Yes	Already enrolled	Female	Mobile Outreach	Biological children	Indexed
304	Yes	Already enrolled	Female	Door-to-Door	Biological children	Indexed
304	Yes	Already enrolled	Female	Door-to-Door	Biological children	Indexed
305	Yes	Already enrolled	Male	Door-to-Door	Biological children	Indexed
305	Yes	Already enrolled	Male	Door-to-Door	Biological children	Indexed
306	Yes	Already enrolled	Female	Door-to-Door	Biological children	Indexed
307	Yes	Already enrolled	Female	Fixed site	Biological children	Indexed
307	Yes	Already enrolled	Female	Door-to-Door	Biological children	Indexed
307	Yes	Already enrolled	Female	Door-to-Door	Biological children	Indexed
308	Yes	Already enrolled	Male	Door-to-Door	Biological children	Indexed
308	Yes	Already enrolled	Male	Door-to-Door	Biological children	Indexed
309	Yes	Already enrolled	Male	Door-to-Door	Biological children	Indexed
310	Yes	Already enrolled	Female	Fixed site	Biological children	Indexed
310	Yes	Already enrolled	Female	Mobile Outreach	Sexual partner	Indexed
311	Yes	Already enrolled	Male	Health Facility	Biological children	Indexed
311	Yes	Already enrolled	Male	Health Facility	Biological children	Indexed
312	Yes	Already enrolled	Female	Door-to-Door	Biological children	Indexed
312	Yes	Already enrolled	Female	Door-to-Door	Biological children	Indexed
313	Yes	Already enrolled	Male	Door-to-Door	Biological children	Indexed
313	Yes	Already enrolled	Male	Door-to-Door	Biological children	Indexed
313	Yes	Already enrolled	Male	Door-to-Door	Sexual partner	Indexed
314	Yes	Already enrolled	Female	Mobile Outreach	Biological children	Indexed
315	Yes	Already enrolled	Female	Door-to-Door	Biological children	Indexed
316	Yes	Already enrolled	Female	Mobile Outreach	Biological children	Indexed
317	Yes	Already enrolled	Male	Door-to-Door	Sexual partner	Indexed
318	Yes	Already enrolled	Male	Health Facility	Sexual partner	Indexed
319	Yes	Already enrolled	Male	Door-to-Door	Biological children	Indexed
320	Yes	Already enrolled	Male	Door-to-Door	Biological children	Indexed
320	Yes	Already enrolled	Male	Door-to-Door	Biological children	Indexed
320	Yes	Already enrolled	Male	Door-to-Door	Biological children	Indexed
321	Yes	Already enrolled	Female	Door-to-Door	Biological children	Indexed
321	Yes	Already enrolled	Female	Door-to-Door	Biological children	Indexed
322	Yes	Already enrolled	Female	Door-to-Door	Sexual partner	Indexed
323	Yes	Already enrolled	Female	Door-to-Door	Biological children	Indexed
324	Yes	Already enrolled	Female	Door-to-Door	Biological children	Indexed
324	Yes	Already enrolled	Female	Door-to-Door	Biological children	Indexed
325	Yes	Already enrolled	Female	Door-to-Door	Biological children	Indexed
325	Yes	Already enrolled	Female	Door-to-Door	Biological children	Indexed
326	Yes	Already enrolled	Male	Door-to-Door	Biological children	Indexed
326	Yes	Already enrolled	Male	Door-to-Door	Biological children	Indexed
327	Yes	Already enrolled	Male	Door-to-Door	Biological children	Indexed
327	Yes	Already enrolled	Male	Door-to-Door	Sexual partner	Indexed
328	Yes	Already enrolled	Male	Door-to-Door	Biological children	Indexed
329	Yes	Already enrolled	Male	Door-to-Door	Biological children	Indexed
330	Yes	Already enrolled	Female	Door-to-Door	Biological children	Indexed
331	Yes	Already enrolled	Female	Door-to-Door	Biological children	Indexed
331	Yes	Already enrolled	Female	Door-to-Door	Biological children	Indexed
332	Yes	Already enrolled	Female	Door-to-Door	Biological children	Indexed
332	Yes	Already enrolled	Female	Door-to-Door	Biological children	Indexed
333	Yes	Already enrolled	Female	Door-to-Door	Biological children	Indexed
333	Yes	Already enrolled	Female	Door-to-Door	Biological children	Indexed
334	Yes	Already enrolled	Male	Door-to-Door	Sexual partner	Indexed
335	Yes	Already enrolled	Female	Door-to-Door	Sexual partner	Indexed
336	Yes	Already enrolled	Male	Health Facility	Biological children	Indexed
336	Yes	Already enrolled	Male	Health Facility	Biological children	Indexed
336	Yes	Already enrolled	Male	Health Facility	Sexual partner	Indexed
337	Yes	Already enrolled	Female	Fixed site	Biological children	Indexed
338	Yes	Already enrolled	Female	Fixed site	Biological children	Indexed
339	Yes	Already enrolled	Female	Door-to-Door	Biological children	Indexed
339	Yes	Already enrolled	Female	Door-to-Door	Biological children	Indexed
340	Yes	Already enrolled	Male	Door-to-Door	Biological children	Indexed
340	Yes	Already enrolled	Male	Door-to-Door	Biological children	Indexed
341	Yes	Already enrolled	Female	Door-to-Door	Biological children	Indexed
341	Yes	Already enrolled	Female	Door-to-Door	Biological children	Indexed
342	Yes	Already enrolled	Female	Mobile Outreach	Biological children	Indexed
343	Yes	Already enrolled	Female	Door-to-Door	Biological children	Indexed
343	Yes	Already enrolled	Female	Door-to-Door	Biological children	Indexed
344	Yes	Already enrolled	Male	Health Facility	Sexual partner	Indexed
345	Yes	Already enrolled	Male	Door-to-Door	Sexual partner	Indexed
346	Yes	Already enrolled	Male	Health Facility	Biological children	Indexed
346	Yes	Already enrolled	Male	Health Facility	Biological children	Indexed
347	Yes	Already enrolled	Female	Mobile Outreach	Biological children	Indexed
348	Yes	Already enrolled	Male	Door-to-Door	Biological children	Indexed
348	Yes	Already enrolled	Male	Door-to-Door	Sexual partner	Indexed
349	Yes	Newly diagnosed	Male	Mobile Outreach	Biological children	Indexed
349	Yes	Newly diagnosed	Male	Mobile Outreach	Sexual partner	Indexed
350	Yes	Already enrolled	Female	Door-to-Door	Biological children	Indexed
350	Yes	Already enrolled	Female	Door-to-Door	Biological children	Indexed
351	Yes	Already enrolled	Male	Door-to-Door	Sexual partner	Indexed
352	Yes	Already enrolled	Male	Door-to-Door	Biological children	Indexed
353	Yes	Already enrolled	Male	Fixed site	Biological children	Indexed
354	Yes	Already enrolled	Female	Door-to-Door	Biological children	Indexed
354	Yes	Already enrolled	Female	Door-to-Door	Biological children	Indexed
355	Yes	Newly diagnosed	Female	Door-to-Door	Biological children	Indexed
356	Yes	Newly diagnosed	Female	Mobile Outreach	Biological children	Indexed
357	Yes	Already enrolled	Male	Door-to-Door	Biological children	Indexed
358	Yes	Already enrolled	Female	Door-to-Door	Sexual partner	Indexed
359	Yes	Already enrolled	Female	Door-to-Door	Biological children	Indexed
360	Yes	Already enrolled	Male	Door-to-Door	Biological children	Indexed
360	Yes	Already enrolled	Male	Door-to-Door	Biological children	Indexed
361	Yes	Already enrolled	Male	Door-to-Door	Biological children	Indexed
361	Yes	Already enrolled	Male	Door-to-Door	Biological children	Indexed
362	Yes	Newly diagnosed	Male	Door-to-Door	Sexual partner	Indexed
363	Yes	Already enrolled	Female	Door-to-Door	Sexual partner	Indexed
364	Yes	Already enrolled	Female	Door-to-Door	Biological children	Indexed
364	Yes	Already enrolled	Female	Door-to-Door	Biological children	Indexed
365	Yes	Already enrolled	Male	Door-to-Door	Biological children	Indexed
365	Yes	Already enrolled	Male	Door-to-Door	Biological children	Indexed
366	Yes	Already enrolled	Female	Door-to-Door	Biological children	Indexed
367	Yes	Already enrolled	Female	Door-to-Door	Biological children	Indexed
368	Yes	Already enrolled	Female	Door-to-Door	Biological children	Indexed
368	Yes	Already enrolled	Female	Door-to-Door	Biological children	Indexed
369	Yes	Newly diagnosed	Male	Door-to-Door	Biological children	Indexed
370	Yes	Already enrolled	Male	Door-to-Door	Biological children	Indexed
371	Yes	Already enrolled	Male	Door-to-Door	Biological children	Indexed
372	Yes	Already enrolled	Male	Door-to-Door	Biological children	Indexed
373	Yes	Already enrolled	Male	Health Facility	Biological children	Indexed
373	Yes	Already enrolled	Male	Health Facility	Biological children	Indexed
373	Yes	Already enrolled	Male	Health Facility	Sexual partner	Indexed
374	Yes	Already enrolled	Female	Mobile Outreach	Biological children	Indexed
375	Yes	Already enrolled	Female	Health Facility	Biological children	Indexed
375	Yes	Already enrolled	Female	Health Facility	Biological children	Indexed
376	Yes	Already enrolled	Male	Door-to-Door	Biological children	Indexed
376	Yes	Already enrolled	Male	Door-to-Door	Biological children	Indexed
376	Yes	Already enrolled	Male	Door-to-Door	Biological children	Indexed
376	Yes	Already enrolled	Male	Door-to-Door	Sexual partner	Indexed
377	Yes	Already enrolled	Male	Door-to-Door	Biological children	Indexed
377	Yes	Already enrolled	Male	Door-to-Door	Biological children	Indexed
377	Yes	Already enrolled	Male	Door-to-Door	Sexual partner	Indexed
378	Yes	Already enrolled	Male	Door-to-Door	Biological children	Indexed
378	Yes	Already enrolled	Male	Door-to-Door	Biological children	Indexed
378	Yes	Already enrolled	Male	Door-to-Door	Biological children	Indexed
378	Yes	Already enrolled	Male	Door-to-Door	Biological children	Indexed
378	Yes	Already enrolled	Male	Door-to-Door	Biological children	Indexed
378	Yes	Already enrolled	Male	Door-to-Door	Biological children	Indexed
379	Yes	Already enrolled	Male	Door-to-Door	Biological children	Indexed
380	Yes	Already enrolled	Female	Mobile Outreach	Biological children	Indexed
381	Yes	Newly diagnosed	Female	Door-to-Door	Biological children	Indexed
382	Yes	Already enrolled	Female	Door-to-Door	Sexual partner	Indexed
382	Yes	Already enrolled	Female	Mobile Outreach	Biological children	Indexed
383	Yes	Already enrolled	Male	Door-to-Door	Biological children	Indexed
383	Yes	Already enrolled	Male	Door-to-Door	Biological children	Indexed
384	Yes	Already enrolled	Female	Door-to-Door	Biological children	Indexed
384	Yes	Already enrolled	Female	Door-to-Door	Sexual partner	Indexed
385	Yes	Already enrolled	Male	Door-to-Door	Biological children	Indexed
385	Yes	Already enrolled	Male	Door-to-Door	Biological children	Indexed
386	Yes	Already enrolled	Female	Door-to-Door	Biological children	Indexed
386	Yes	Already enrolled	Female	Door-to-Door	Biological children	Indexed
387	Yes	Already enrolled	Female	Door-to-Door	Sexual partner	Indexed
388	Yes	Already enrolled	Male	Health Facility	Biological children	Indexed
389	Yes	Newly diagnosed	Female	Door-to-Door	Biological children	Indexed
390	Yes	Already enrolled	Male	Door-to-Door	Biological children	Indexed
390	Yes	Already enrolled	Male	Door-to-Door	Biological children	Indexed
390	Yes	Already enrolled	Male	Door-to-Door	Biological children	Indexed
390	Yes	Already enrolled	Male	Door-to-Door	Biological children	Indexed
390	Yes	Already enrolled	Male	Door-to-Door	Biological children	Indexed
390	Yes	Already enrolled	Male	Door-to-Door	Biological children	Indexed
391	Yes	Newly diagnosed	Male	Door-to-Door	Biological children	Indexed
391	Yes	Newly diagnosed	Male	Door-to-Door	Biological children	Indexed
392	Yes	Already enrolled	Male	Door-to-Door	Biological children	Indexed
393	Yes	Already enrolled	Male	Door-to-Door	Biological children	Indexed
394	Yes	Already enrolled	Male	Door-to-Door	Biological children	Indexed
395	Yes	Newly diagnosed	Female	Door-to-Door	Biological children	Indexed
395	Yes	Newly diagnosed	Female	Door-to-Door	Biological children	Indexed
396	Yes	Already enrolled	Female	Door-to-Door	Sexual partner	Indexed
397	Yes	Already enrolled	Female	Door-to-Door	Biological children	Indexed
398	Yes	Already enrolled	Female	Door-to-Door	Biological children	Indexed
399	Yes	Already enrolled	Female	Door-to-Door	Biological children	Indexed
399	Yes	Already enrolled	Female	Door-to-Door	Sexual partner	Indexed
400	Yes	Already enrolled	Male	Door-to-Door	Sexual partner	Indexed
401	Yes	Already enrolled	Female	Door-to-Door	Sexual partner	Indexed
402	Yes	Already enrolled	Male	Door-to-Door	Biological children	Indexed
403	Yes	Already enrolled	Male	Door-to-Door	Sexual partner	Indexed
404	Yes	Already enrolled	Male	Door-to-Door	Sexual partner	Indexed
405	Yes	Already enrolled	Male	Door-to-Door	Biological children	Indexed
406	Yes	Already enrolled	Male	Health Facility	Biological children	Indexed
407	Yes	Already enrolled	Male	Door-to-Door	Biological children	Indexed
408	Yes	Already enrolled	Male	Mobile Outreach	Sexual partner	Indexed
409	Yes	Already enrolled	Male	Health Facility	Biological children	Indexed
409	Yes	Already enrolled	Male	Health Facility	Biological children	Indexed
409	Yes	Already enrolled	Male	Health Facility	Biological children	Indexed
409	Yes	Already enrolled	Male	Health Facility	Biological children	Indexed
409	Yes	Already enrolled	Male	Health Facility	Biological children	Indexed
409	Yes	Already enrolled	Male	Health Facility	Biological children	Indexed
410	Yes	Already enrolled	Male	Door-to-Door	Biological children	Indexed
410	Yes	Already enrolled	Male	Door-to-Door	Sexual partner	Indexed
411	Yes	Already enrolled	Female	Door-to-Door	Biological children	Indexed
412	Yes	Newly diagnosed	Female	Mobile Outreach	Biological children	Indexed
413	Yes	Already enrolled	Male	Door-to-Door	Biological children	Indexed
414	Yes	Already enrolled	Female	Health Facility	Biological children	Indexed
415	Yes	Already enrolled	Male	Door-to-Door	Sexual partner	Indexed
416	Yes	Already enrolled	Male	Fixed site	Biological children	Indexed
416	Yes	Already enrolled	Male	Fixed site	Biological children	Indexed
416	Yes	Already enrolled	Male	Fixed site	Sexual partner	Indexed
417	Yes	Already enrolled	Male	Mobile Outreach	Biological children	Indexed
418	Yes	Already enrolled	Female	Door-to-Door	Biological children	Indexed
418	Yes	Already enrolled	Female	Mobile Outreach	Biological children	Indexed
418	Yes	Already enrolled	Female	Mobile Outreach	Biological children	Indexed
419	Yes	Already enrolled	Male	Health Facility	Biological children	Indexed
419	Yes	Already enrolled	Male	Health Facility	Sexual partner	Indexed
420	Yes	Already enrolled	Female	Door-to-Door	Biological children	Indexed
421	Yes	Newly diagnosed	Male	Mobile Outreach	Biological children	Indexed
422	Yes	Already enrolled	Male	Door-to-Door	Biological children	Indexed
422	Yes	Already enrolled	Male	Door-to-Door	Biological children	Indexed
423	Yes	Already enrolled	Male	Door-to-Door	Biological children	Indexed
424	Yes	Already enrolled	Male	Door-to-Door	Biological children	Indexed
424	Yes	Already enrolled	Male	Door-to-Door	Biological children	Indexed
424	Yes	Already enrolled	Male	Door-to-Door	Biological children	Indexed
424	Yes	Already enrolled	Male	Door-to-Door	Biological children	Indexed
425	Yes	Already enrolled	Male	Door-to-Door	Biological children	Indexed
425	Yes	Already enrolled	Male	Door-to-Door	Biological children	Indexed
425	Yes	Already enrolled	Male	Door-to-Door	Biological children	Indexed
425	Yes	Already enrolled	Male	Door-to-Door	Biological children	Indexed
425	Yes	Already enrolled	Male	Door-to-Door	Biological children	Indexed
425	Yes	Already enrolled	Male	Door-to-Door	Sexual partner	Indexed
426	Yes	Already enrolled	Female	Door-to-Door	Biological children	Indexed
427	Yes	Already enrolled	Male	Door-to-Door	Biological children	Indexed
427	Yes	Already enrolled	Male	Door-to-Door	Biological children	Indexed
428	Yes	Already enrolled	Male	Door-to-Door	Sexual partner	Indexed
429	Yes	Already enrolled	Female	Door-to-Door	Sexual partner	Indexed
430	Yes	Already enrolled	Female	Door-to-Door	Biological children	Indexed
431	Yes	Already enrolled	Female	Mobile Outreach	Biological children	Indexed
432	Yes	Already enrolled	Female	Mobile Outreach	Sexual partner	Indexed
433	Yes	Already enrolled	Female	Door-to-Door	Biological children	Indexed
434	Yes	Already enrolled	Male	Door-to-Door	Biological children	Indexed
434	Yes	Already enrolled	Male	Door-to-Door	Biological children	Indexed
435	Yes	Newly diagnosed	Male	Door-to-Door	Sexual partner	Indexed
436	Yes	Already enrolled	Male	Door-to-Door	Biological children	Indexed
436	Yes	Already enrolled	Male	Door-to-Door	Biological children	Indexed
436	Yes	Already enrolled	Male	Door-to-Door	Biological children	Indexed
437	Yes	Already enrolled	Male	Door-to-Door	Sexual partner	Indexed
438	Yes	Already enrolled	Male	Door-to-Door	Biological children	Indexed
439	Yes	Already enrolled	Female	Door-to-Door	Biological children	Indexed
440	Yes	Already enrolled	Female	Door-to-Door	Biological children	Indexed
441	Yes	Already enrolled	Male	Door-to-Door	Sexual partner	Indexed
442	Yes	Already enrolled	Male	Mobile Outreach	Sexual partner	Indexed
443	Yes	Already enrolled	Female	Door-to-Door	Biological children	Indexed
444	Yes	Already enrolled	Male	Door-to-Door	Biological children	Indexed
444	Yes	Already enrolled	Male	Door-to-Door	Biological children	Indexed
444	Yes	Already enrolled	Male	Door-to-Door	Biological children	Indexed
445	Yes	Already enrolled	Male	Door-to-Door	Sexual partner	Indexed
446	Yes	Already enrolled	Male	Door-to-Door	Sexual partner	Indexed
447	Yes	Already enrolled	Male	Mobile Outreach	Biological children	Indexed
448	Yes	Newly diagnosed	Male	Door-to-Door	Biological children	Indexed
448	Yes	Newly diagnosed	Male	Door-to-Door	Biological children	Indexed
449	Yes	Already enrolled	Male	Health Facility	Sexual partner	Indexed
450	Yes	Already enrolled	Female	Door-to-Door	Biological children	Indexed
451	Yes	Already enrolled	Female	Door-to-Door	Biological children	Indexed
452	Yes	Newly diagnosed	Female	Door-to-Door	Biological children	Indexed
452	Yes	Newly diagnosed	Female	Door-to-Door	Biological children	Indexed
453	Yes	Already enrolled	Female	Mobile Outreach	Biological children	Indexed
454	Yes	Already enrolled	Female	Door-to-Door	Biological children	Indexed
455	Yes	Already enrolled	Female	Door-to-Door	Biological children	Indexed
455	Yes	Already enrolled	Female	Door-to-Door	Biological children	Indexed
456	Yes	Already enrolled	Female	Door-to-Door	Biological children	Indexed
457	Yes	Already enrolled	Female	Door-to-Door	Biological children	Indexed
457	Yes	Already enrolled	Female	Door-to-Door	Biological children	Indexed
457	Yes	Already enrolled	Female	Door-to-Door	Biological children	Indexed
457	Yes	Already enrolled	Female	Door-to-Door	Biological children	Indexed
458	Yes	Already enrolled	Female	Health Facility	Biological children	Indexed
459	Yes	Already enrolled	Female	Door-to-Door	Biological children	Indexed
459	Yes	Already enrolled	Female	Door-to-Door	Biological children	Indexed
460	Yes	Already enrolled	Female	Door-to-Door	Biological children	Indexed
461	Yes	Already enrolled	Female	Door-to-Door	Biological children	Indexed
461	Yes	Already enrolled	Female	Door-to-Door	Biological children	Indexed
462	Yes	Already enrolled	Female	Door-to-Door	Biological children	Indexed
463	Yes	Newly diagnosed	Female	Door-to-Door	Biological children	Indexed
463	Yes	Already enrolled	Female	Door-to-Door	Biological children	Indexed
463	Yes	Already enrolled	Female	Door-to-Door	Biological children	Indexed
463	Yes	Already enrolled	Female	Door-to-Door	Biological children	Indexed
464	Yes	Already enrolled	Female	Mobile Outreach	Sexual partner	Indexed
465	Yes	Already enrolled	Female	Mobile Outreach	Sexual partner	Indexed
466	Yes	Already enrolled	Female	Door-to-Door	Biological children	Indexed
467	Yes	Already enrolled	Female	Door-to-Door	Biological children	Indexed
467	Yes	Already enrolled	Female	Door-to-Door	Biological children	Indexed
468	Yes	Already enrolled	Female	Door-to-Door	Biological children	Indexed
469	Yes	Already enrolled	Female	Door-to-Door	Biological children	Indexed
469	Yes	Already enrolled	Female	Door-to-Door	Biological children	Indexed
469	Yes	Already enrolled	Female	Door-to-Door	Biological children	Indexed
469	Yes	Already enrolled	Female	Door-to-Door	Biological children	Indexed
470	Yes	Already enrolled	Female	Mobile Outreach	Biological children	Indexed
470	Yes	Already enrolled	Female	Mobile Outreach	Biological children	Indexed
471	Yes	Newly diagnosed	Female	Door-to-Door	Sexual partner	Indexed
472	Yes	Already enrolled	Male	Door-to-Door	Biological children	Indexed
473	Yes	Already enrolled	Female	Door-to-Door	Biological children	Indexed
474	Yes	Already enrolled	Male	Door-to-Door	Biological children	Indexed
474	Yes	Already enrolled	Male	Door-to-Door	Biological children	Indexed
474	Yes	Already enrolled	Male	Door-to-Door	Biological children	Indexed
475	Yes	Newly diagnosed	Male	Door-to-Door	Sexual partner	Indexed
475	Yes	Newly diagnosed	Male	Door-to-Door	Sexual partner	Indexed
476	Yes	Already enrolled	Male	Fixed site	Sexual partner	Indexed
477	Yes	Already enrolled	Male	Door-to-Door	Sexual partner	Indexed
478	Yes	Already enrolled	Male	Door-to-Door	Biological children	Indexed
478	Yes	Already enrolled	Male	Door-to-Door	Sexual partner	Indexed
479	Yes	Newly diagnosed	Male	Door-to-Door	Biological children	Indexed
480	Yes	Already enrolled	Female	Door-to-Door	Biological children	Indexed
481	Yes	Already enrolled	Male	Door-to-Door	Biological children	Indexed
482	Yes	Already enrolled	Male	Door-to-Door	Biological children	Indexed
483	Yes	Already enrolled	Female	Health Facility	Biological children	Indexed
484	Yes	Already enrolled	Female	Health Facility	Biological children	Indexed
485	Yes	Already enrolled	Female	Door-to-Door	Biological children	Indexed
485	Yes	Already enrolled	Female	Door-to-Door	Biological children	Indexed
485	Yes	Already enrolled	Female	Door-to-Door	Biological children	Indexed
486	Yes	Already enrolled	Female	Door-to-Door	Biological children	Indexed
486	Yes	Already enrolled	Female	Door-to-Door	Biological children	Indexed
487	Yes	Already enrolled	Female	Door-to-Door	Biological children	Indexed
487	Yes	Already enrolled	Female	Door-to-Door	Biological children	Indexed
488	Yes	Already enrolled	Male	Door-to-Door	Biological children	Indexed
489	Yes	Already enrolled	Male	Door-to-Door	Biological children	Indexed
490	Yes	Already enrolled	Male	Door-to-Door	Biological children	Indexed
490	Yes	Already enrolled	Male	Door-to-Door	Biological children	Indexed
491	Yes	Already enrolled	Male	Health Facility	Biological children	Indexed
491	Yes	Already enrolled	Male	Health Facility	Biological children	Indexed
491	Yes	Already enrolled	Male	Health Facility	Biological children	Indexed
491	Yes	Already enrolled	Male	Health Facility	Sexual partner	Indexed
492	Yes	Already enrolled	Male	Door-to-Door	Biological children	Indexed
492	Yes	Already enrolled	Male	Door-to-Door	Biological children	Indexed
493	Yes	Already enrolled	Male	Door-to-Door	Biological children	Indexed
493	Yes	Already enrolled	Male	Door-to-Door	Biological children	Indexed
494	Yes	Already enrolled	Male	Door-to-Door	Biological children	Indexed
495	Yes	Already enrolled	Male	Door-to-Door	Biological children	Indexed
496	Yes	Already enrolled	Male	Fixed site	Sexual partner	Indexed
496	Yes	Already enrolled	Male	Door-to-Door	Sexual partner	Indexed
497	Yes	Already enrolled	Male	Health Facility	Biological children	Indexed
497	Yes	Already enrolled	Male	Health Facility	Biological children	Indexed
497	Yes	Already enrolled	Male	Health Facility	Sexual partner	Indexed
498	Yes	Already enrolled	Male	Door-to-Door	Biological children	Indexed
498	Yes	Already enrolled	Male	Door-to-Door	Biological children	Indexed
498	Yes	Already enrolled	Male	Door-to-Door	Biological children	Indexed
498	Yes	Already enrolled	Male	Door-to-Door	Biological children	Indexed
498	Yes	Already enrolled	Male	Door-to-Door	Biological children	Indexed
499	Yes	Already enrolled	Male	Door-to-Door	Biological children	Indexed
499	Yes	Already enrolled	Male	Door-to-Door	Biological children	Indexed
499	Yes	Already enrolled	Male	Door-to-Door	Biological children	Indexed
500	Yes	Already enrolled	Female	Door-to-Door	Biological children	Indexed
501	Yes	Newly diagnosed	Female	Mobile Outreach	Biological children	Indexed
502	Yes	Already enrolled	Female	Door-to-Door	Biological children	Indexed
503	Yes	Already enrolled	Male	Door-to-Door	Biological children	Indexed
504	Yes	Already enrolled	Female	Door-to-Door	Biological children	Indexed
505	Yes	Already enrolled	Female	Mobile Outreach	Biological children	Indexed
506	Yes	Already enrolled	Male	Door-to-Door	Biological children	Indexed
507	Yes	Already enrolled	Female	Door-to-Door	Biological children	Indexed
508	Yes	Already enrolled	Male	Door-to-Door	Biological children	Indexed
508	Yes	Already enrolled	Male	Door-to-Door	Biological children	Indexed
508	Yes	Already enrolled	Male	Door-to-Door	Biological children	Indexed
509	Yes	Already enrolled	Female	Door-to-Door	Biological children	Indexed
509	Yes	Already enrolled	Female	Door-to-Door	Biological children	Indexed
510	Yes	Already enrolled	Female	Door-to-Door	Biological children	Indexed
511	Yes	Already enrolled	Female	Door-to-Door	Biological children	Indexed
512	Yes	Already enrolled	Female	Health Facility	Biological children	Indexed
512	Yes	Already enrolled	Female	Health Facility	Biological children	Indexed
512	Yes	Already enrolled	Female	Health Facility	Sexual partner	Indexed
512	Yes	Already enrolled	Female	Health Facility	Sexual partner	Indexed
512	Yes	Already enrolled	Female	Health Facility	Biological children	Indexed
512	Yes	Already enrolled	Female	Health Facility	Biological children	Indexed
513	Yes	Already enrolled	Female	Mobile Outreach	Biological children	Indexed
514	Yes	Already enrolled	Male	Door-to-Door	Sexual partner	Indexed
515	Yes	Already enrolled	Female	Door-to-Door	Biological children	Indexed
515	Yes	Already enrolled	Female	Door-to-Door	Biological children	Indexed
516	Yes	Already enrolled	Female	Door-to-Door	Biological children	Indexed
516	Yes	Already enrolled	Female	Door-to-Door	Biological children	Indexed
517	Yes	Already enrolled	Female	Door-to-Door	Biological children	Indexed
518	Yes	Already enrolled	Female	Door-to-Door	Biological children	Indexed
519	Yes	Already enrolled	Female	Door-to-Door	Biological children	Indexed
520	Yes	Already enrolled	Female	Door-to-Door	Biological children	Indexed
521	Yes	Already enrolled	Female	Door-to-Door	Biological children	Indexed
521	Yes	Already enrolled	Female	Door-to-Door	Biological children	Indexed
522	Yes	Already enrolled	Female	Door-to-Door	Biological children	Indexed
523	Yes	Already enrolled	Female	Door-to-Door	Biological children	Indexed
523	Yes	Already enrolled	Female	Door-to-Door	Biological children	Indexed
524	Yes	Newly diagnosed	Female	Mobile Outreach	Sexual partner	Indexed
525	Yes	Already enrolled	Female	Health Facility	Biological children	Indexed
526	Yes	Already enrolled	Female	Door-to-Door	Biological children	Indexed
527	Yes	Already enrolled	Female	Door-to-Door	Biological children	Indexed
528	Yes	Already enrolled	Female	Door-to-Door	Biological children	Indexed
529	Yes	Already enrolled	Female	Door-to-Door	Sexual partner	Indexed
530	Yes	Already enrolled	Female	Door-to-Door	Biological children	Indexed
531	Yes	Already enrolled	Female	Door-to-Door	Biological children	Indexed
531	Yes	Already enrolled	Female	Door-to-Door	Biological children	Indexed
532	Yes	Already enrolled	Female	Door-to-Door	Biological children	Indexed
533	Yes	Already enrolled	Female	Door-to-Door	Biological children	Indexed
534	Yes	Already enrolled	Female	Door-to-Door	Biological children	Indexed
535	Yes	Already enrolled	Female	Door-to-Door	Biological children	Indexed
535	Yes	Already enrolled	Female	Door-to-Door	Biological children	Indexed
536	Yes	Already enrolled	Female	Door-to-Door	Sexual partner	Indexed
537	Yes	Already enrolled	Female	Door-to-Door	Sexual partner	Indexed
538	Yes	Already enrolled	Female	Door-to-Door	Biological children	Indexed
539	Yes	Already enrolled	Female	Door-to-Door	Biological children	Indexed
540	Yes	Already enrolled	Female	Door-to-Door	Biological children	Indexed
540	Yes	Already enrolled	Female	Door-to-Door	Biological children	Indexed
540	Yes	Already enrolled	Female	Door-to-Door	Biological children	Indexed
541	Yes	Already enrolled	Female	Health Facility	Biological children	Indexed
542	Yes	Already enrolled	Female	Health Facility	Biological children	Indexed
543	Yes	Already enrolled	Female	Door-to-Door	Biological children	Indexed
543	Yes	Already enrolled	Female	Door-to-Door	Biological children	Indexed
544	Yes	Already enrolled	Female	Door-to-Door	Biological children	Indexed
544	Yes	Already enrolled	Female	Door-to-Door	Biological children	Indexed
545	Yes	Already enrolled	Female	Door-to-Door	Biological children	Indexed
546	Yes	Newly diagnosed	Female	Door-to-Door	Biological children	Indexed
547	Yes	Already enrolled	Female	Door-to-Door	Biological children	Indexed
547	Yes	Already enrolled	Female	Door-to-Door	Biological children	Indexed
548	Yes	Newly diagnosed	Female	Door-to-Door	Biological children	Indexed
549	Yes	Already enrolled	Female	Health Facility	Sexual partner	Indexed
550	Yes	Already enrolled	Female	Door-to-Door	Biological children	Indexed
551	Yes	Already enrolled	Female	Door-to-Door	Biological children	Indexed
551	Yes	Already enrolled	Female	Door-to-Door	Biological children	Indexed
552	Yes	Already enrolled	Male	Door-to-Door	Sexual partner	Indexed
553	Yes	Already enrolled	Male	Mobile Outreach	Sexual partner	Indexed
554	Yes	Already enrolled	Female	Door-to-Door	Biological children	Indexed
555	Yes	Already enrolled	Female	Mobile Outreach	Biological children	Indexed
556	Yes	Already enrolled	Male	Door-to-Door	Sexual partner	Indexed
557	Yes	Already enrolled	Female	Door-to-Door	Biological children	Indexed
557	Yes	Already enrolled	Female	Door-to-Door	Biological children	Indexed
557	Yes	Already enrolled	Female	Door-to-Door	Biological children	Indexed
557	Yes	Already enrolled	Female	Door-to-Door	Biological children	Indexed
557	Yes	Already enrolled	Female	Door-to-Door	Biological children	Indexed
557	Yes	Already enrolled	Female	Door-to-Door	Biological children	Indexed
557	Yes	Already enrolled	Female	Door-to-Door	Biological children	Indexed
558	Yes	Already enrolled	Female	Door-to-Door	Biological children	Indexed
559	Yes	Already enrolled	Female	Door-to-Door	Biological children	Indexed
559	Yes	Already enrolled	Female	Door-to-Door	Biological children	Indexed
560	Yes	Already enrolled	Female	Door-to-Door	Biological children	Indexed
560	Yes	Already enrolled	Female	Door-to-Door	Biological children	Indexed
561	Yes	Already enrolled	Female	Door-to-Door	Biological children	Indexed
562	Yes	Already enrolled	Female	Door-to-Door	Biological children	Indexed
562	Yes	Already enrolled	Female	Door-to-Door	Biological children	Indexed
563	Yes	Already enrolled	Male	Door-to-Door	Biological children	Indexed
564	Yes	Already enrolled	Female	Door-to-Door	Biological children	Indexed
565	Yes	Already enrolled	Male	Mobile Outreach	Sexual partner	Indexed
565	Yes	Already enrolled	Male	Mobile Outreach	Sexual partner	Indexed
566	Yes	Already enrolled	Female	Door-to-Door	Biological children	Indexed
567	Yes	Already enrolled	Female	Door-to-Door	Biological children	Indexed
567	Yes	Already enrolled	Female	Door-to-Door	Sexual partner	Indexed
568	Yes	Already enrolled	Female	Health Facility	Biological children	Indexed
568	Yes	Already enrolled	Female	Health Facility	Biological children	Indexed
569	Yes	Already enrolled	Female	Door-to-Door	Biological children	Indexed
569	Yes	Already enrolled	Female	Door-to-Door	Biological children	Indexed
570	Yes	Already enrolled	Female	Door-to-Door	Biological children	Indexed
570	Yes	Already enrolled	Female	Door-to-Door	Biological children	Indexed
571	Yes	Already enrolled	Female	Door-to-Door	Biological children	Indexed
572	Yes	Already enrolled	Female	Door-to-Door	Biological children	Indexed
572	Yes	Already enrolled	Female	Door-to-Door	Biological children	Indexed
573	Yes	Already enrolled	Female	Door-to-Door	Biological children	Indexed
573	Yes	Already enrolled	Female	Door-to-Door	Biological children	Indexed
574	Yes	Already enrolled	Female	Health Facility	Biological children	Indexed
574	Yes	Already enrolled	Female	Health Facility	Biological children	Indexed
575	Yes	Already enrolled	Female	Health Facility	Biological children	Indexed
575	Yes	Already enrolled	Female	Health Facility	Biological children	Indexed
576	Yes	Already enrolled	Female	Door-to-Door	Biological children	Indexed
577	Yes	Already enrolled	Female	Health Facility	Biological children	Indexed
578	Yes	Already enrolled	Female	Door-to-Door	Biological children	Indexed
579	Yes	Already enrolled	Female	Door-to-Door	Biological children	Indexed
579	Yes	Already enrolled	Female	Door-to-Door	Biological children	Indexed
580	Yes	Already enrolled	Female	Door-to-Door	Biological children	Indexed
581	Yes	Already enrolled	Female	Door-to-Door	Biological children	Indexed
581	Yes	Already enrolled	Female	Door-to-Door	Biological children	Indexed
582	Yes	Already enrolled	Male	Door-to-Door	Sexual partner	Indexed
583	Yes	Already enrolled	Female	Door-to-Door	Biological children	Indexed
584	Yes	Already enrolled	Female	Door-to-Door	Biological children	Indexed
585	Yes	Already enrolled	Female	Fixed site	Biological children	Indexed
586	Yes	Already enrolled	Female	Door-to-Door	Biological children	Indexed
586	Yes	Already enrolled	Female	Door-to-Door	Biological children	Indexed
586	Yes	Already enrolled	Female	Door-to-Door	Biological children	Indexed
587	Yes	Already enrolled	Female	Door-to-Door	Biological children	Indexed
588	Yes	Already enrolled	Female	Door-to-Door	Biological children	Indexed
589	Yes	Already enrolled	Female	Door-to-Door	Biological children	Indexed
589	Yes	Already enrolled	Female	Door-to-Door	Biological children	Indexed
590	Yes	Already enrolled	Female	Door-to-Door	Biological children	Indexed
591	Yes	Already enrolled	Female	Health Facility	Biological children	Indexed
591	Yes	Already enrolled	Female	Health Facility	Biological children	Indexed
592	Yes	Already enrolled	Female	Fixed site	Biological children	Indexed
593	Yes	Already enrolled	Female	Door-to-Door	Biological children	Indexed
594	Yes	Already enrolled	Female	Mobile Outreach	Biological children	Indexed
595	Yes	Already enrolled	Female	Door-to-Door	Biological children	Indexed
596	Yes	Already enrolled	Female	Door-to-Door	Biological children	Indexed
597	Yes	Already enrolled	Female	Door-to-Door	Biological children	Indexed
598	Yes	Already enrolled	Female	Mobile Outreach	Biological children	Indexed
599	Yes	Already enrolled	Female	Door-to-Door	Biological children	Indexed
600	Yes	Already enrolled	Female	Door-to-Door	Biological children	Indexed
601	Yes	Already enrolled	Female	Fixed site	Biological children	Indexed
602	Yes	Already enrolled	Female	Door-to-Door	Biological children	Indexed
602	Yes	Already enrolled	Female	Door-to-Door	Biological children	Indexed
602	Yes	Already enrolled	Female	Door-to-Door	Biological children	Indexed
603	Yes	Already enrolled	Female	Mobile Outreach	Biological children	Indexed
603	Yes	Already enrolled	Female	Mobile Outreach	Biological children	Indexed
604	Yes	Already enrolled	Female	Door-to-Door	Biological children	Indexed
604	Yes	Already enrolled	Female	Door-to-Door	Biological children	Indexed
605	Yes	Already enrolled	Female	Door-to-Door	Biological children	Indexed
605	Yes	Already enrolled	Female	Door-to-Door	Biological children	Indexed
606	Yes	Already enrolled	Female	Door-to-Door	Biological children	Indexed
606	Yes	Already enrolled	Female	Door-to-Door	Biological children	Indexed
606	Yes	Already enrolled	Female	Door-to-Door	Biological children	Indexed
607	Yes	Already enrolled	Male	Door-to-Door	Biological children	Indexed
607	Yes	Already enrolled	Male	Door-to-Door	Biological children	Indexed
608	Yes	Already enrolled	Female	Door-to-Door	Biological children	Indexed
608	Yes	Already enrolled	Female	Door-to-Door	Biological children	Indexed
608	Yes	Already enrolled	Female	Door-to-Door	Biological children	Indexed
609	Yes	Already enrolled	Female	Door-to-Door	Biological children	Indexed
609	Yes	Already enrolled	Female	Mobile Outreach	Biological children	Indexed
609	Yes	Already enrolled	Female	Mobile Outreach	Biological children	Indexed
610	Yes	Already enrolled	Female	Door-to-Door	Biological children	Indexed
610	Yes	Already enrolled	Female	Door-to-Door	Biological children	Indexed
610	Yes	Already enrolled	Female	Door-to-Door	Biological children	Indexed
611	Yes	Already enrolled	Male	Door-to-Door	Biological children	Indexed
611	Yes	Already enrolled	Male	Door-to-Door	Biological children	Indexed
611	Yes	Already enrolled	Male	Door-to-Door	Sexual partner	Indexed
612	Yes	Already enrolled	Female	Door-to-Door	Biological children	Indexed
612	Yes	Already enrolled	Female	Door-to-Door	Biological children	Indexed
613	Yes	Already enrolled	Male	Mobile Outreach	Sexual partner	Indexed
614	Yes	Already enrolled	Female	Door-to-Door	Biological children	Indexed
614	Yes	Already enrolled	Female	Door-to-Door	Biological children	Indexed
615	Yes	Already enrolled	Female	Door-to-Door	Biological children	Indexed
615	Yes	Already enrolled	Female	Door-to-Door	Biological children	Indexed
616	Yes	Already enrolled	Female	Door-to-Door	Biological children	Indexed
616	Yes	Already enrolled	Female	Door-to-Door	Sexual partner	Indexed
617	Yes	Already enrolled	Female	Door-to-Door	Biological children	Indexed
617	Yes	Already enrolled	Female	Door-to-Door	Sexual partner	Indexed
618	Yes	Already enrolled	Female	Door-to-Door	Biological children	Indexed
618	Yes	Already enrolled	Female	Door-to-Door	Biological children	Indexed
618	Yes	Already enrolled	Female	Door-to-Door	Biological children	Indexed
618	Yes	Already enrolled	Female	Door-to-Door	Biological children	Indexed
619	Yes	Already enrolled	Female	Mobile Outreach	Biological children	Indexed
619	Yes	Already enrolled	Female	Mobile Outreach	Biological children	Indexed
620	Yes	Already enrolled	Female	Door-to-Door	Biological children	Indexed
621	Yes	Already enrolled	Female	Door-to-Door	Biological children	Indexed
621	Yes	Already enrolled	Female	Door-to-Door	Biological children	Indexed
622	Yes	Already enrolled	Female	Door-to-Door	Biological children	Indexed
622	Yes	Already enrolled	Female	Door-to-Door	Biological children	Indexed
623	Yes	Already enrolled	Female	Mobile Outreach	Biological children	Indexed
623	Yes	Already enrolled	Female	Mobile Outreach	Biological children	Indexed
624	Yes	Already enrolled	Male	Door-to-Door	Biological children	Indexed
625	Yes	Already enrolled	Female	Door-to-Door	Sexual partner	Indexed
626	Yes	Newly diagnosed	Female	Door-to-Door	Sexual partner	Indexed
627	Yes	Already enrolled	Female	Door-to-Door	Biological children	Indexed
627	Yes	Already enrolled	Female	Door-to-Door	Biological children	Indexed
628	Yes	Already enrolled	Female	Door-to-Door	Biological children	Indexed
628	Yes	Newly diagnosed	Female	Mobile Outreach	Sexual partner	Indexed
629	Yes	Already enrolled	Female	Health Facility	Biological children	Indexed
629	Yes	Already enrolled	Female	Health Facility	Biological children	Indexed
630	Yes	Already enrolled	Female	Door-to-Door	Biological children	Indexed
630	Yes	Already enrolled	Female	Door-to-Door	Biological children	Indexed
631	Yes	Already enrolled	Female	Door-to-Door	Biological children	Indexed
631	Yes	Already enrolled	Female	Door-to-Door	Biological children	Indexed
631	Yes	Already enrolled	Female	Door-to-Door	Biological children	Indexed
632	Yes	Already enrolled	Female	Door-to-Door	Biological children	Indexed
632	Yes	Already enrolled	Female	Door-to-Door	Biological children	Indexed
633	Yes	Already enrolled	Female	Door-to-Door	Biological children	Indexed
633	Yes	Already enrolled	Female	Door-to-Door	Biological children	Indexed
634	Yes	Already enrolled	Female	Door-to-Door	Biological children	Indexed
634	Yes	Already enrolled	Female	Door-to-Door	Biological children	Indexed
635	Yes	Already enrolled	Female	Door-to-Door	Biological children	Indexed
635	Yes	Already enrolled	Female	Door-to-Door	Biological children	Indexed
636	Yes	Already enrolled	Female	Door-to-Door	Biological children	Indexed
636	Yes	Already enrolled	Female	Door-to-Door	Biological children	Indexed
636	Yes	Already enrolled	Female	Door-to-Door	Biological children	Indexed
636	Yes	Already enrolled	Female	Door-to-Door	Biological children	Indexed
637	Yes	Already enrolled	Female	Health Facility	Biological children	Indexed
637	Yes	Already enrolled	Female	Health Facility	Biological children	Indexed
638	Yes	Already enrolled	Female	Door-to-Door	Biological children	Indexed
638	Yes	Already enrolled	Female	Door-to-Door	Biological children	Indexed
638	Yes	Already enrolled	Female	Door-to-Door	Biological children	Indexed
638	Yes	Already enrolled	Female	Door-to-Door	Biological children	Indexed
639	Yes	Already enrolled	Female	Mobile Outreach	Biological children	Indexed
639	Yes	Already enrolled	Female	Mobile Outreach	Biological children	Indexed
640	Yes	Already enrolled	Female	Door-to-Door	Biological children	Indexed
640	Yes	Already enrolled	Female	Door-to-Door	Sexual partner	Indexed
641	Yes	Already enrolled	Female	Door-to-Door	Biological children	Indexed
641	Yes	Already enrolled	Female	Door-to-Door	Biological children	Indexed
642	Yes	Already enrolled	Female	Door-to-Door	Biological children	Indexed
642	Yes	Already enrolled	Female	Door-to-Door	Biological children	Indexed
643	Yes	Already enrolled	Female	Door-to-Door	Biological children	Indexed
643	Yes	Already enrolled	Female	Door-to-Door	Biological children	Indexed
644	Yes	Already enrolled	Female	Door-to-Door	Biological children	Indexed
644	Yes	Already enrolled	Female	Door-to-Door	Biological children	Indexed
644	Yes	Already enrolled	Female	Door-to-Door	Biological children	Indexed
645	Yes	Already enrolled	Female	Door-to-Door	Biological children	Indexed
645	Yes	Already enrolled	Female	Door-to-Door	Biological children	Indexed
646	Yes	Already enrolled	Female	Door-to-Door	Biological children	Indexed
646	Yes	Already enrolled	Female	Door-to-Door	Biological children	Indexed
647	Yes	Already enrolled	Female	Door-to-Door	Biological children	Indexed
647	Yes	Already enrolled	Female	Door-to-Door	Biological children	Indexed
648	Yes	Already enrolled	Female	Door-to-Door	Biological children	Indexed
648	Yes	Already enrolled	Female	Door-to-Door	Biological children	Indexed
649	Yes	Already enrolled	Female	Door-to-Door	Biological children	Indexed
649	Yes	Already enrolled	Female	Door-to-Door	Biological children	Indexed
649	Yes	Already enrolled	Female	Door-to-Door	Biological children	Indexed
649	Yes	Already enrolled	Female	Door-to-Door	Biological children	Indexed
650	Yes	Already enrolled	Female	Door-to-Door	Biological children	Indexed
650	Yes	Already enrolled	Female	Door-to-Door	Biological children	Indexed
651	Yes	Already enrolled	Female	Door-to-Door	Biological children	Indexed
651	Yes	Already enrolled	Female	Door-to-Door	Biological children	Indexed
651	Yes	Already enrolled	Female	Door-to-Door	Biological children	Indexed
652	Yes	Already enrolled	Female	Door-to-Door	Biological children	Indexed
652	Yes	Already enrolled	Female	Door-to-Door	Biological children	Indexed
652	Yes	Already enrolled	Female	Door-to-Door	Biological children	Indexed
653	Yes	Already enrolled	Female	Door-to-Door	Biological children	Indexed
653	Yes	Already enrolled	Female	Door-to-Door	Biological children	Indexed
653	Yes	Already enrolled	Female	Door-to-Door	Biological children	Indexed
654	Yes	Already enrolled	Female	Health Facility	Biological children	Indexed
654	Yes	Already enrolled	Female	Health Facility	Sexual partner	Indexed
655	Yes	Already enrolled	Female	Health Facility	Biological children	Indexed
655	Yes	Already enrolled	Female	Health Facility	Biological children	Indexed
656	Yes	Already enrolled	Female	Door-to-Door	Biological children	Indexed
656	Yes	Already enrolled	Female	Door-to-Door	Biological children	Indexed
657	Yes	Already enrolled	Female	Fixed site	Biological children	Indexed
657	Yes	Already enrolled	Female	Door-to-Door	Biological children	Indexed
657	Yes	Already enrolled	Female	Door-to-Door	Biological children	Indexed
658	Yes	Already enrolled	Female	Door-to-Door	Biological children	Indexed
658	Yes	Already enrolled	Female	Door-to-Door	Biological children	Indexed
659	Yes	Already enrolled	Female	Door-to-Door	Biological children	Indexed
659	Yes	Already enrolled	Female	Door-to-Door	Biological children	Indexed
659	Yes	Already enrolled	Female	Door-to-Door	Biological children	Indexed
659	Yes	Already enrolled	Female	Door-to-Door	Biological children	Indexed
660	Yes	Already enrolled	Female	Door-to-Door	Biological children	Indexed
660	Yes	Already enrolled	Female	Door-to-Door	Biological children	Indexed
661	Yes	Already enrolled	Male	Fixed site	Biological children	Indexed
661	Yes	Already enrolled	Male	Fixed site	Biological children	Indexed
662	Yes	Already enrolled	Female	Door-to-Door	Biological children	Indexed
662	Yes	Already enrolled	Female	Door-to-Door	Biological children	Indexed
662	Yes	Already enrolled	Female	Door-to-Door	Biological children	Indexed
663	Yes	Already enrolled	Female	Door-to-Door	Biological children	Indexed
663	Yes	Already enrolled	Female	Door-to-Door	Biological children	Indexed
663	Yes	Already enrolled	Female	Door-to-Door	Biological children	Indexed
664	Yes	Already enrolled	Female	Health Facility	Biological children	Indexed
664	Yes	Already enrolled	Female	Health Facility	Biological children	Indexed
665	Yes	Already enrolled	Male	Door-to-Door	Biological children	Indexed
665	Yes	Already enrolled	Male	Door-to-Door	Biological children	Indexed
666	Yes	Already enrolled	Female	Health Facility	Biological children	Indexed
666	Yes	Already enrolled	Female	Health Facility	Biological children	Indexed
666	Yes	Already enrolled	Female	Health Facility	Biological children	Indexed
667	Yes	Already enrolled	Female	Door-to-Door	Biological children	Indexed
667	Yes	Already enrolled	Female	Door-to-Door	Biological children	Indexed
668	Yes	Already enrolled	Female	Door-to-Door	Biological children	Indexed
668	Yes	Already enrolled	Female	Door-to-Door	Biological children	Indexed
669	Yes	Already enrolled	Female	Door-to-Door	Biological children	Indexed
669	Yes	Already enrolled	Female	Door-to-Door	Biological children	Indexed
670	Yes	Already enrolled	Female	Door-to-Door	Biological children	Indexed
670	Yes	Already enrolled	Female	Door-to-Door	Biological children	Indexed
670	Yes	Already enrolled	Female	Door-to-Door	Biological children	Indexed
671	Yes	Already enrolled	Female	Mobile Outreach	Biological children	Indexed
671	Yes	Already enrolled	Female	Mobile Outreach	Biological children	Indexed
672	Yes	Already enrolled	Female	Door-to-Door	Biological children	Indexed
672	Yes	Already enrolled	Female	Door-to-Door	Biological children	Indexed
672	Yes	Already enrolled	Female	Door-to-Door	Biological children	Indexed
673	Yes	Already enrolled	Female	Door-to-Door	Biological children	Indexed
673	Yes	Already enrolled	Female	Door-to-Door	Biological children	Indexed
674	Yes	Already enrolled	Female	Door-to-Door	Biological children	Indexed
674	Yes	Already enrolled	Female	Door-to-Door	Biological children	Indexed
675	Yes	Already enrolled	Female	Health Facility	Sexual partner	Indexed
675	Yes	Already enrolled	Female	Health Facility	Sexual partner	Indexed
675	Yes	Already enrolled	Female	Health Facility	Sexual partner	Indexed
676	Yes	Already enrolled	Female	Door-to-Door	Biological children	Indexed
676	Yes	Already enrolled	Female	Door-to-Door	Biological children	Indexed
676	Yes	Newly diagnosed	Female	Door-to-Door	Sexual partner	Indexed
677	Yes	Already enrolled	Female	Door-to-Door	Biological children	Indexed
677	Yes	Already enrolled	Female	Door-to-Door	Biological children	Indexed
678	Yes	Already enrolled	Female	Door-to-Door	Biological children	Indexed
678	Yes	Already enrolled	Female	Mobile Outreach	Biological children	Indexed
679	Yes	Already enrolled	Female	Door-to-Door	Biological children	Indexed
679	Yes	Already enrolled	Female	Door-to-Door	Biological children	Indexed
680	Yes	Already enrolled	Male	Door-to-Door	Biological children	Indexed
681	Yes	Newly diagnosed	Female	Door-to-Door	Biological children	Indexed
681	Yes	Newly diagnosed	Female	Door-to-Door	Biological children	Indexed
681	Yes	Newly diagnosed	Female	Door-to-Door	Biological children	Indexed
681	Yes	Newly diagnosed	Female	Door-to-Door	Sexual partner	Indexed
681	Yes	Newly diagnosed	Female	Door-to-Door	Sexual partner	Indexed
681	Yes	Newly diagnosed	Female	Door-to-Door	Sexual partner	Indexed
682	Yes	Already enrolled	Female	Door-to-Door	Biological children	Indexed
682	Yes	Already enrolled	Female	Door-to-Door	Sexual partner	Indexed
683	Yes	Already enrolled	Female	Door-to-Door	Biological children	Indexed
683	Yes	Already enrolled	Female	Door-to-Door	Biological children	Indexed
683	Yes	Already enrolled	Female	Door-to-Door	Biological children	Indexed
684	Yes	Already enrolled	Female	Door-to-Door	Biological children	Indexed
684	Yes	Already enrolled	Female	Door-to-Door	Biological children	Indexed
685	Yes	Already enrolled	Female	Door-to-Door	Biological children	Indexed
685	Yes	Already enrolled	Female	Door-to-Door	Biological children	Indexed
685	Yes	Already enrolled	Female	Door-to-Door	Biological children	Indexed
685	Yes	Already enrolled	Female	Door-to-Door	Sexual partner	Indexed
685	Yes	Newly diagnosed	Female	Mobile Outreach	Sexual partner	Indexed
686	Yes	Already enrolled	Female	Door-to-Door	Biological children	Indexed
686	Yes	Already enrolled	Female	Door-to-Door	Biological children	Indexed
686	Yes	Already enrolled	Female	Door-to-Door	Sexual partner	Indexed
687	Yes	Already enrolled	Female	Door-to-Door	Biological children	Indexed
687	Yes	Already enrolled	Female	Door-to-Door	Biological children	Indexed
688	Yes	Already enrolled	Male	Door-to-Door	Biological children	Indexed
689	Yes	Already enrolled	Female	Door-to-Door	Biological children	Indexed
690	Yes	Already enrolled	Male	Door-to-Door	Biological children	Indexed
691	Yes	Already enrolled	Female	Mobile Outreach	Biological children	Indexed
691	Yes	Already enrolled	Female	Health Facility	Biological children	Indexed
691	Yes	Already enrolled	Female	Health Facility	Biological children	Indexed
692	Yes	Already enrolled	Female	Door-to-Door	Biological children	Indexed
692	Yes	Already enrolled	Female	Door-to-Door	Biological children	Indexed
693	Yes	Already enrolled	Male	Door-to-Door	Sexual partner	Indexed
693	Yes	Already enrolled	Male	Door-to-Door	Sexual partner	Indexed
694	Yes	Already enrolled	Female	Door-to-Door	Biological children	Indexed
695	Yes	Already enrolled	Male	Door-to-Door	Biological children	Indexed
696	Yes	Newly diagnosed	Male	Door-to-Door	Sexual partner	Indexed
697	Yes	Already enrolled	Male	Door-to-Door	Biological children	Indexed
697	Yes	Already enrolled	Male	Door-to-Door	Biological children	Indexed
698	Yes	Already enrolled	Male	Door-to-Door	Biological children	Indexed
699	Yes	Already enrolled	Female	Mobile Outreach	Biological children	Indexed
700	Yes	Already enrolled	Male	Door-to-Door	Biological children	Indexed
701	Yes	Already enrolled	Female	Door-to-Door	Biological children	Indexed
702	Yes	Already enrolled	Male	Mobile Outreach	Biological children	Indexed
703	Yes	Already enrolled	Male	Door-to-Door	Biological children	Indexed
704	Yes	Already enrolled	Male	Door-to-Door	Sexual partner	Indexed
705	Yes	Already enrolled	Male	Health Facility	Biological children	Indexed
706	Yes	Already enrolled	Male	Door-to-Door	Biological children	Indexed
706	Yes	Already enrolled	Male	Door-to-Door	Biological children	Indexed
707	Yes	Already enrolled	Female	Door-to-Door	Biological children	Indexed
707	Yes	Already enrolled	Female	Door-to-Door	Biological children	Indexed
707	Yes	Already enrolled	Female	Door-to-Door	Biological children	Indexed
707	Yes	Already enrolled	Female	Door-to-Door	Biological children	Indexed
708	Yes	Already enrolled	Female	Door-to-Door	Biological children	Indexed
708	Yes	Already enrolled	Female	Door-to-Door	Biological children	Indexed
708	Yes	Already enrolled	Female	Mobile Outreach	Biological children	Indexed
709	Yes	Already enrolled	Male	Mobile Outreach	Sexual partner	Indexed
710	Yes	Already enrolled	Male	Health Facility	Biological children	Indexed
710	Yes	Already enrolled	Male	Health Facility	Biological children	Indexed
710	Yes	Already enrolled	Male	Health Facility	Sexual partner	Indexed
711	Yes	Already enrolled	Male	Health Facility	Biological children	Indexed
711	Yes	Already enrolled	Male	Health Facility	Biological children	Indexed
711	Yes	Already enrolled	Male	Health Facility	Biological children	Indexed
712	Yes	Already enrolled	Female	Door-to-Door	Biological children	Indexed
712	Yes	Already enrolled	Female	Door-to-Door	Biological children	Indexed
713	Yes	Already enrolled	Female	Door-to-Door	Biological children	Indexed
713	Yes	Already enrolled	Female	Door-to-Door	Biological children	Indexed
714	Yes	Already enrolled	Female	Door-to-Door	Biological children	Indexed
714	Yes	Already enrolled	Female	Mobile Outreach	Sexual partner	Indexed
715	Yes	Already enrolled	Male	Door-to-Door	Biological children	Indexed
716	Yes	Already enrolled	Male	Door-to-Door	Biological children	Indexed
717	Yes	Already enrolled	Female	Door-to-Door	Biological children	Indexed
717	Yes	Already enrolled	Female	Mobile Outreach	Biological children	Indexed
718	Yes	Already enrolled	Male	Door-to-Door	Biological children	Indexed
718	Yes	Already enrolled	Male	Door-to-Door	Sexual partner	Indexed
719	Yes	Already enrolled	Male	Health Facility	Biological children	Indexed
720	Yes	Already enrolled	Male	Health Facility	Biological children	Indexed
720	Yes	Already enrolled	Male	Health Facility	Biological children	Indexed
720	Yes	Already enrolled	Male	Health Facility	Biological children	Indexed
720	Yes	Already enrolled	Male	Health Facility	Biological children	Indexed
720	Yes	Already enrolled	Male	Health Facility	Biological children	Indexed
720	Yes	Already enrolled	Male	Health Facility	Biological children	Indexed
721	Yes	Already enrolled	Male	Door-to-Door	Sexual partner	Indexed
722	Yes	Already enrolled	Male	Door-to-Door	Biological children	Indexed
723	Yes	Newly diagnosed	Male	Door-to-Door	Biological children	Indexed
723	Yes	Newly diagnosed	Male	Door-to-Door	Biological children	Indexed
723	Yes	Newly diagnosed	Male	Door-to-Door	Sexual partner	Indexed
724	Yes	Newly diagnosed	Female	Mobile Outreach	Biological children	Indexed
725	Yes	Newly diagnosed	Female	Door-to-Door	Biological children	Indexed
725	Yes	Newly diagnosed	Female	Door-to-Door	Biological children	Indexed
726	Yes	Already enrolled	Female	Health Facility	Biological children	Indexed
726	Yes	Already enrolled	Female	Health Facility	Biological children	Indexed
727	Yes	Already enrolled	Female	Door-to-Door	Biological children	Indexed
727	Yes	Already enrolled	Female	Door-to-Door	Biological children	Indexed
727	Yes	Already enrolled	Female	Door-to-Door	Sexual partner	Indexed
728	Yes	Already enrolled	Female	Door-to-Door	Biological children	Indexed
728	Yes	Already enrolled	Female	Door-to-Door	Biological children	Indexed
728	Yes	Newly diagnosed	Female	Door-to-Door	Biological children	Indexed
728	Yes	Newly diagnosed	Female	Mobile Outreach	Sexual partner	Indexed
729	Yes	Already enrolled	Female	Door-to-Door	Biological children	Indexed
729	Yes	Already enrolled	Female	Door-to-Door	Biological children	Indexed
729	Yes	Already enrolled	Female	Door-to-Door	Biological children	Indexed
729	Yes	Already enrolled	Female	Door-to-Door	Biological children	Indexed
730	Yes	Newly diagnosed	Female	Door-to-Door	Sexual partner	Indexed
731	Yes	Already enrolled	Female	Door-to-Door	Biological children	Indexed
731	Yes	Already enrolled	Female	Door-to-Door	Biological children	Indexed
731	Yes	Already enrolled	Female	Door-to-Door	Biological children	Indexed
732	Yes	Already enrolled	Female	Door-to-Door	Biological children	Indexed
732	Yes	Already enrolled	Female	Door-to-Door	Biological children	Indexed
733	Yes	Already enrolled	Female	Door-to-Door	Biological children	Indexed
733	Yes	Already enrolled	Female	Door-to-Door	Biological children	Indexed
733	Yes	Already enrolled	Female	Door-to-Door	Biological children	Indexed
734	Yes	Newly diagnosed	Female	Door-to-Door	Biological children	Indexed
734	Yes	Newly diagnosed	Female	Door-to-Door	Biological children	Indexed
734	Yes	Newly diagnosed	Female	Door-to-Door	Sexual partner	Indexed
735	Yes	Already enrolled	Female	Mobile Outreach	Biological children	Indexed
735	Yes	Already enrolled	Female	Mobile Outreach	Biological children	Indexed
736	Yes	Already enrolled	Female	Door-to-Door	Biological children	Indexed
736	Yes	Already enrolled	Female	Door-to-Door	Biological children	Indexed
737	Yes	Already enrolled	Female	Fixed site	Biological children	Indexed
737	Yes	Already enrolled	Female	Fixed site	Biological children	Indexed
738	Yes	Already enrolled	Female	Fixed site	Biological children	Indexed
738	Yes	Already enrolled	Female	Fixed site	Biological children	Indexed
739	Yes	Already enrolled	Female	Door-to-Door	Biological children	Indexed
739	Yes	Already enrolled	Female	Door-to-Door	Biological children	Indexed
740	Yes	Already enrolled	Female	Health Facility	Biological children	Indexed
740	Yes	Already enrolled	Female	Health Facility	Biological children	Indexed
741	Yes	Already enrolled	Female	Door-to-Door	Biological children	Indexed
741	Yes	Already enrolled	Female	Door-to-Door	Biological children	Indexed
742	Yes	Already enrolled	Female	Door-to-Door	Biological children	Indexed
742	Yes	Already enrolled	Female	Health Facility	Biological children	Indexed
743	Yes	Already enrolled	Female	Mobile Outreach	Biological children	Indexed
743	Yes	Already enrolled	Female	Mobile Outreach	Biological children	Indexed
743	Yes	Already enrolled	Female	Mobile Outreach	Biological children	Indexed
744	Yes	Already enrolled	Female	Door-to-Door	Biological children	Indexed
744	Yes	Already enrolled	Female	Door-to-Door	Sexual partner	Indexed
745	Yes	Already enrolled	Female	Door-to-Door	Biological children	Indexed
745	Yes	Already enrolled	Female	Door-to-Door	Biological children	Indexed
745	Yes	Already enrolled	Female	Door-to-Door	Biological children	Indexed
745	Yes	Already enrolled	Female	Door-to-Door	Biological children	Indexed
745	Yes	Already enrolled	Female	Door-to-Door	Biological children	Indexed
745	Yes	Already enrolled	Female	Door-to-Door	Biological children	Indexed
746	Yes	Already enrolled	Female	Door-to-Door	Biological children	Indexed
747	Yes	Already enrolled	Female	Door-to-Door	Biological children	Indexed
747	Yes	Already enrolled	Female	Door-to-Door	Biological children	Indexed
747	Yes	Already enrolled	Female	Door-to-Door	Biological children	Indexed
747	Yes	Already enrolled	Female	Mobile Outreach	Biological children	Indexed
747	Yes	Already enrolled	Female	Mobile Outreach	Biological children	Indexed
747	Yes	Already enrolled	Female	Mobile Outreach	Biological children	Indexed
748	Yes	Already enrolled	Female	Door-to-Door	Biological children	Indexed
749	Yes	Already enrolled	Female	Door-to-Door	Biological children	Indexed
749	Yes	Already enrolled	Female	Door-to-Door	Biological children	Indexed
750	Yes	Already enrolled	Female	Mobile Outreach	Biological children	Indexed
751	Yes	Already enrolled	Female	Door-to-Door	Biological children	Indexed
752	Yes	Already enrolled	Female	Door-to-Door	Biological children	Indexed
752	Yes	Already enrolled	Female	Door-to-Door	Biological children	Indexed
753	Yes	Already enrolled	Male	Door-to-Door	Biological children	Indexed
753	Yes	Already enrolled	Male	Door-to-Door	Sexual partner	Indexed
754	Yes	Already enrolled	Female	Door-to-Door	Biological children	Indexed
755	Yes	Already enrolled	Male	Door-to-Door	Biological children	Indexed
756	Yes	Already enrolled	Female	Door-to-Door	Biological children	Indexed
757	Yes	Already enrolled	Female	Door-to-Door	Biological children	Indexed
757	Yes	Already enrolled	Female	Door-to-Door	Biological children	Indexed
757	Yes	Already enrolled	Female	Door-to-Door	Biological children	Indexed
757	Yes	Already enrolled	Female	Door-to-Door	Sexual partner	Indexed
757	Yes	Already enrolled	Female	Door-to-Door	Sexual partner	Indexed
758	Yes	Already enrolled	Female	Door-to-Door	Biological children	Indexed
759	Yes	Already enrolled	Female	Door-to-Door	Biological children	Indexed
760	Yes	Already enrolled	Female	Door-to-Door	Biological children	Indexed
760	Yes	Already enrolled	Female	Door-to-Door	Biological children	Indexed
761	Yes	Already enrolled	Female	Door-to-Door	Biological children	Indexed
761	Yes	Already enrolled	Female	Door-to-Door	Biological children	Indexed
762	Yes	Already enrolled	Female	Door-to-Door	Biological children	Indexed
762	Yes	Already enrolled	Female	Door-to-Door	Biological children	Indexed
762	Yes	Already enrolled	Female	Door-to-Door	Biological children	Indexed
762	Yes	Already enrolled	Female	Door-to-Door	Biological children	Indexed
763	Yes	Already enrolled	Female	Door-to-Door	Biological children	Indexed
763	Yes	Already enrolled	Female	Door-to-Door	Biological children	Indexed
764	Yes	Already enrolled	Female	Door-to-Door	Biological children	Indexed
765	Yes	Already enrolled	Male	Door-to-Door	Biological children	Indexed
765	Yes	Already enrolled	Male	Door-to-Door	Biological children	Indexed
766	Yes	Already enrolled	Male	Door-to-Door	Biological children	Indexed
767	Yes	Already enrolled	Female	Door-to-Door	Biological children	Indexed
767	Yes	Already enrolled	Female	Door-to-Door	Biological children	Indexed
768	Yes	Already enrolled	Female	Door-to-Door	Biological children	Indexed
769	Yes	Already enrolled	Female	Door-to-Door	Biological children	Indexed
769	Yes	Already enrolled	Female	Door-to-Door	Biological children	Indexed
769	Yes	Already enrolled	Female	Door-to-Door	Biological children	Indexed
770	Yes	Already enrolled	Female	Door-to-Door	Biological children	Indexed
771	Yes	Already enrolled	Female	Door-to-Door	Biological children	Indexed
772	Yes	Already enrolled	Male	Door-to-Door	Biological children	Indexed
773	Yes	Already enrolled	Female	Door-to-Door	Biological children	Indexed
773	Yes	Already enrolled	Female	Door-to-Door	Biological children	Indexed
774	Yes	Already enrolled	Female	Door-to-Door	Biological children	Indexed
775	Yes	Already enrolled	Female	Door-to-Door	Biological children	Indexed
775	Yes	Already enrolled	Female	Door-to-Door	Biological children	Indexed
776	Yes	Already enrolled	Female	Door-to-Door	Biological children	Indexed
777	Yes	Already enrolled	Female	Door-to-Door	Biological children	Indexed
778	Yes	Newly diagnosed	Female	Door-to-Door	Biological children	Indexed
779	Yes	Already enrolled	Male	Door-to-Door	Sexual partner	Indexed
780	Yes	Already enrolled	Female	Door-to-Door	Biological children	Indexed
780	Yes	Already enrolled	Female	Door-to-Door	Biological children	Indexed
780	Yes	Already enrolled	Female	Door-to-Door	Biological children	Indexed
780	Yes	Already enrolled	Female	Door-to-Door	Biological children	Indexed
781	Yes	Already enrolled	Female	Door-to-Door	Biological children	Indexed
781	Yes	Already enrolled	Female	Door-to-Door	Biological children	Indexed
781	Yes	Already enrolled	Female	Door-to-Door	Biological children	Indexed
782	Yes	Already enrolled	Female	Door-to-Door	Biological children	Indexed
783	Yes	Already enrolled	Female	Health Facility	Biological children	Indexed
783	Yes	Already enrolled	Female	Health Facility	Biological children	Indexed
784	Yes	Newly diagnosed	Female	Fixed site	Biological children	Indexed
784	Yes	Already enrolled	Female	Door-to-Door	Biological children	Indexed
784	Yes	Already enrolled	Female	Door-to-Door	Biological children	Indexed
784	Yes	Already enrolled	Female	Door-to-Door	Biological children	Indexed
784	Yes	Already enrolled	Female	Mobile Outreach	Biological children	Indexed
785	Yes	Already enrolled	Female	Door-to-Door	Biological children	Indexed
786	Yes	Already enrolled	Male	Door-to-Door	Biological children	Indexed
787	Yes	Already enrolled	Male	Fixed site	Sexual partner	Indexed
787	Yes	Already enrolled	Male	Door-to-Door	Biological children	Indexed
787	Yes	Already enrolled	Male	Door-to-Door	Biological children	Indexed
788	Yes	Already enrolled	Female	Door-to-Door	Sexual partner	Indexed
789	Yes	Already enrolled	Female	Mobile Outreach	Biological children	Indexed
790	Yes	Already enrolled	Female	Door-to-Door	Biological children	Indexed
790	Yes	Already enrolled	Female	Door-to-Door	Biological children	Indexed
790	Yes	Already enrolled	Female	Door-to-Door	Biological children	Indexed
790	Yes	Already enrolled	Female	Door-to-Door	Biological children	Indexed
790	Yes	Already enrolled	Female	Door-to-Door	Biological children	Indexed
790	Yes	Already enrolled	Female	Door-to-Door	Biological children	Indexed
791	Yes	Already enrolled	Female	Door-to-Door	Biological children	Indexed
792	Yes	Already enrolled	Female	Door-to-Door	Biological children	Indexed
792	Yes	Already enrolled	Female	Door-to-Door	Biological children	Indexed
793	Yes	Already enrolled	Female	Door-to-Door	Sexual partner	Indexed
794	Yes	Already enrolled	Female	Door-to-Door	Biological children	Indexed
795	Yes	Already enrolled	Female	Door-to-Door	Biological children	Indexed
796	Yes	Already enrolled	Female	Door-to-Door	Biological children	Indexed
797	Yes	Already enrolled	Female	Door-to-Door	Biological children	Indexed
798	Yes	Already enrolled	Female	Door-to-Door	Biological children	Indexed
798	Yes	Already enrolled	Female	Door-to-Door	Biological children	Indexed
798	Yes	Already enrolled	Female	Door-to-Door	Biological children	Indexed
799	Yes	Already enrolled	Female	Mobile Outreach	Biological children	Indexed
800	Yes	Already enrolled	Female	Door-to-Door	Sexual partner	Indexed
801	Yes	Already enrolled	Female	Door-to-Door	Biological children	Indexed
802	Yes	Already enrolled	Female	Door-to-Door	Sexual partner	Indexed
803	Yes	Already enrolled	Female	Door-to-Door	Biological children	Indexed
803	Yes	Already enrolled	Female	Door-to-Door	Biological children	Indexed
803	Yes	Already enrolled	Female	Door-to-Door	Sexual partner	Indexed
804	Yes	Already enrolled	Female	Health Facility	Sexual partner	Indexed
805	Yes	Already enrolled	Female	Health Facility	Biological children	Indexed
805	Yes	Already enrolled	Female	Health Facility	Biological children	Indexed
806	Yes	Already enrolled	Female	Door-to-Door	Biological children	Indexed
807	Yes	Already enrolled	Female	Door-to-Door	Biological children	Indexed
808	Yes	Newly diagnosed	Female	Door-to-Door	Biological children	Indexed
809	Yes	Already enrolled	Female	Door-to-Door	Biological children	Indexed
810	Yes	Already enrolled	Female	Door-to-Door	Biological children	Indexed
810	Yes	Already enrolled	Female	Door-to-Door	Biological children	Indexed
811	Yes	Already enrolled	Female	Door-to-Door	Biological children	Indexed
811	Yes	Already enrolled	Female	Door-to-Door	Biological children	Indexed
812	Yes	Already enrolled	Female	Door-to-Door	Biological children	Indexed
813	Yes	Already enrolled	Female	Door-to-Door	Biological children	Indexed
814	Yes	Already enrolled	Female	Mobile Outreach	Biological children	Indexed
815	Yes	Already enrolled	Female	Health Facility	Biological children	Indexed
815	Yes	Already enrolled	Female	Health Facility	Biological children	Indexed
816	Yes	Already enrolled	Female	Door-to-Door	Biological children	Indexed
817	Yes	Already enrolled	Female	Door-to-Door	Biological children	Indexed
818	Yes	Already enrolled	Female	Health Facility	Biological children	Indexed
818	Yes	Already enrolled	Female	Health Facility	Biological children	Indexed
819	Yes	Already enrolled	Female	Mobile Outreach	Biological children	Indexed
820	Yes	Already enrolled	Female	Door-to-Door	Biological children	Indexed
821	Yes	Already enrolled	Female	Door-to-Door	Biological children	Indexed
822	Yes	Already enrolled	Female	Door-to-Door	Biological children	Indexed
823	Yes	Already enrolled	Female	Door-to-Door	Biological children	Indexed
823	Yes	Already enrolled	Female	Door-to-Door	Biological children	Indexed
823	Yes	Already enrolled	Female	Door-to-Door	Biological children	Indexed
824	Yes	Already enrolled	Female	Door-to-Door	Biological children	Indexed
825	Yes	Already enrolled	Female	Door-to-Door	Biological children	Indexed
826	Yes	Newly diagnosed	Female	Door-to-Door	Biological children	Indexed
827	Yes	Already enrolled	Female	Door-to-Door	Biological children	Indexed
827	Yes	Already enrolled	Female	Door-to-Door	Biological children	Indexed
827	Yes	Already enrolled	Female	Mobile Outreach	Biological children	Indexed
827	Yes	Already enrolled	Female	Mobile Outreach	Biological children	Indexed
828	Yes	Already enrolled	Female	Door-to-Door	Biological children	Indexed
829	Yes	Newly diagnosed	Male	Door-to-Door	Biological children	Indexed
830	Yes	Already enrolled	Female	Door-to-Door	Biological children	Indexed
831	Yes	Already enrolled	Female	Health Facility	Biological children	Indexed
832	Yes	Already enrolled	Female	Health Facility	Biological children	Indexed
833	Yes	Already enrolled	Female	Door-to-Door	Biological children	Indexed
834	Yes	Already enrolled	Female	Health Facility	Biological children	Indexed
835	Yes	Already enrolled	Female	Door-to-Door	Biological children	Indexed
836	Yes	Already enrolled	Female	Door-to-Door	Biological children	Indexed
837	Yes	Already enrolled	Female	Mobile Outreach	Biological children	Indexed
837	Yes	Already enrolled	Female	Mobile Outreach	Biological children	Indexed
838	Yes	Already enrolled	Female	Health Facility	Biological children	Indexed
838	Yes	Already enrolled	Female	Health Facility	Biological children	Indexed
838	Yes	Already enrolled	Female	Health Facility	Biological children	Indexed
839	Yes	Already enrolled	Female	Door-to-Door	Biological children	Indexed
840	Yes	Already enrolled	Female	Door-to-Door	Biological children	Indexed
840	Yes	Already enrolled	Female	Door-to-Door	Biological children	Indexed
840	Yes	Already enrolled	Female	Door-to-Door	Biological children	Indexed
840	Yes	Already enrolled	Female	Door-to-Door	Biological children	Indexed
841	Yes	Already enrolled	Female	Door-to-Door	Biological children	Indexed
841	Yes	Already enrolled	Female	Door-to-Door	Biological children	Indexed
842	Yes	Already enrolled	Female	Door-to-Door	Biological children	Indexed
842	Yes	Already enrolled	Female	Door-to-Door	Biological children	Indexed
843	Yes	Already enrolled	Female	Door-to-Door	Biological children	Indexed
844	Yes	Already enrolled	Female	Door-to-Door	Biological children	Indexed
845	Yes	Already enrolled	Female	Health Facility	Biological children	Indexed
846	Yes	Already enrolled	Female	Door-to-Door	Biological children	Indexed
846	Yes	Already enrolled	Female	Door-to-Door	Biological children	Indexed
847	Yes	Already enrolled	Female	Door-to-Door	Biological children	Indexed
847	Yes	Already enrolled	Female	Door-to-Door	Biological children	Indexed
848	Yes	Already enrolled	Male	Door-to-Door	Biological children	Indexed
848	Yes	Already enrolled	Male	Door-to-Door	Biological children	Indexed
848	Yes	Already enrolled	Male	Door-to-Door	Sexual partner	Indexed
849	Yes	Already enrolled	Female	Door-to-Door	Biological children	Indexed
850	Yes	Already enrolled	Female	Door-to-Door	Biological children	Indexed
850	Yes	Already enrolled	Female	Door-to-Door	Biological children	Indexed
851	Yes	Already enrolled	Female	Health Facility	Sexual partner	Indexed
852	Yes	Already enrolled	Female	Door-to-Door	Biological children	Indexed
853	Yes	Already enrolled	Female	Door-to-Door	Sexual partner	Indexed
854	Yes	Already enrolled	Female	Door-to-Door	Biological children	Indexed
854	Yes	Already enrolled	Female	Door-to-Door	Biological children	Indexed
855	Yes	Already enrolled	Female	Health Facility	Biological children	Indexed
856	Yes	Newly diagnosed	Female	Mobile Outreach	Sexual partner	Indexed
857	Yes	Already enrolled	Female	Door-to-Door	Biological children	Indexed
857	Yes	Already enrolled	Female	Door-to-Door	Biological children	Indexed
858	Yes	Already enrolled	Female	Door-to-Door	Biological children	Indexed
859	Yes	Already enrolled	Female	Health Facility	Biological children	Indexed
859	Yes	Already enrolled	Female	Health Facility	Biological children	Indexed
859	Yes	Already enrolled	Female	Health Facility	Biological children	Indexed
859	Yes	Already enrolled	Female	Health Facility	Biological children	Indexed
859	Yes	Already enrolled	Female	Health Facility	Biological children	Indexed
859	Yes	Already enrolled	Female	Health Facility	Biological children	Indexed
859	Yes	Already enrolled	Female	Health Facility	Biological children	Indexed
859	Yes	Already enrolled	Female	Health Facility	Biological children	Indexed
859	Yes	Already enrolled	Female	Health Facility	Biological children	Indexed
860	Yes	Already enrolled	Female	Door-to-Door	Biological children	Indexed
861	Yes	Already enrolled	Female	Door-to-Door	Biological children	Indexed
862	Yes	Already enrolled	Female	Door-to-Door	Biological children	Indexed
862	Yes	Already enrolled	Female	Door-to-Door	Biological children	Indexed
862	Yes	Already enrolled	Female	Door-to-Door	Sexual partner	Indexed
863	Yes	Already enrolled	Female	Door-to-Door	Biological children	Indexed
863	Yes	Already enrolled	Female	Door-to-Door	Biological children	Indexed
863	Yes	Already enrolled	Female	Door-to-Door	Biological children	Indexed
864	Yes	Already enrolled	Female	Door-to-Door	Biological children	Indexed
865	Yes	Already enrolled	Female	Door-to-Door	Biological children	Indexed
866	Yes	Already enrolled	Female	Door-to-Door	Biological children	Indexed
866	Yes	Already enrolled	Female	Door-to-Door	Biological children	Indexed
867	Yes	Already enrolled	Female	Door-to-Door	Biological children	Indexed
867	Yes	Already enrolled	Female	Door-to-Door	Biological children	Indexed
867	Yes	Already enrolled	Female	Door-to-Door	Biological children	Indexed
868	Yes	Newly diagnosed	Female	Door-to-Door	Biological children	Indexed
868	Yes	Newly diagnosed	Female	Door-to-Door	Biological children	Indexed
868	Yes	Newly diagnosed	Female	Door-to-Door	Biological children	Indexed
868	Yes	Newly diagnosed	Female	Door-to-Door	Biological children	Indexed
862	Yes	Already enrolled	Female	Door-to-Door	Sexual partner	Indexed
862	Yes	Already enrolled	Female	Door-to-Door	Sexual partner	Indexed
853	Yes	Already enrolled	Female	Door-to-Door	Sexual partner	Indexed
848	Yes	Already enrolled	Male	Door-to-Door	Sexual partner	Indexed
848	Yes	Already enrolled	Male	Door-to-Door	Sexual partner	Indexed
803	Yes	Already enrolled	Female	Door-to-Door	Sexual partner	Indexed
868	Yes	Newly diagnosed	Female	Door-to-Door	Sexual partner	Indexed
868	Yes	Newly diagnosed	Female	Door-to-Door	Sexual partner	Indexed
869	Yes	Already enrolled	Female	Mobile Outreach	Biological children	Indexed
869	Yes	Already enrolled	Female	Mobile Outreach	Biological children	Indexed
869	Yes	Already enrolled	Female	Mobile Outreach	Sexual partner	Indexed
870	Yes	Newly diagnosed	Female	Door-to-Door	Biological children	Indexed
871	Yes	Already enrolled	Female	Door-to-Door	Biological children	Indexed
871	Yes	Already enrolled	Female	Door-to-Door	Biological children	Indexed
871	Yes	Already enrolled	Female	Door-to-Door	Biological children	Indexed
872	Yes	Already enrolled	Male	Mobile Outreach	Sexual partner	Indexed
873	Yes	Already enrolled	Female	Door-to-Door	Biological children	Indexed
874	Yes	Already enrolled	Female	Door-to-Door	Biological children	Indexed
875	Yes	Already enrolled	Female	Door-to-Door	Biological children	Indexed
875	Yes	Already enrolled	Female	Door-to-Door	Biological children	Indexed
876	Yes	Already enrolled	Female	Door-to-Door	Biological children	Indexed
877	Yes	Already enrolled	Female	Door-to-Door	Biological children	Indexed
877	Yes	Already enrolled	Female	Door-to-Door	Biological children	Indexed
878	Yes	Already enrolled	Female	Door-to-Door	Biological children	Indexed
879	Yes	Already enrolled	Female	Door-to-Door	Biological children	Indexed
879	Yes	Already enrolled	Female	Door-to-Door	Biological children	Indexed
880	Yes	Already enrolled	Female	Health Facility	Sexual partner	Indexed
880	Yes	Already enrolled	Female	Health Facility	Sexual partner	Indexed
880	Yes	Already enrolled	Female	Health Facility	Biological children	Indexed
881	Yes	Already enrolled	Female	Door-to-Door	Biological children	Indexed
882	Yes	Already enrolled	Female	Mobile Outreach	Biological children	Indexed
883	Yes	Already enrolled	Female	Door-to-Door	Biological children	Indexed
883	Yes	Already enrolled	Female	Health Facility	Biological children	Indexed
883	Yes	Already enrolled	Female	Health Facility	Biological children	Indexed
883	Yes	Already enrolled	Female	Health Facility	Biological children	Indexed
884	Yes	Already enrolled	Female	Door-to-Door	Biological children	Indexed
885	Yes	Already enrolled	Female	Fixed site	Biological children	Indexed
886	Yes	Already enrolled	Female	Door-to-Door	Biological children	Indexed
886	Yes	Already enrolled	Female	Door-to-Door	Biological children	Indexed
886	Yes	Already enrolled	Female	Door-to-Door	Biological children	Indexed
887	Yes	Already enrolled	Female	Door-to-Door	Biological children	Indexed
887	Yes	Already enrolled	Female	Door-to-Door	Biological children	Indexed
888	Yes	Already enrolled	Female	Door-to-Door	Biological children	Indexed
888	Yes	Already enrolled	Female	Door-to-Door	Biological children	Indexed
889	Yes	Already enrolled	Female	Mobile Outreach	Biological children	Indexed
890	Yes	Already enrolled	Female	Door-to-Door	Biological children	Indexed
890	Yes	Already enrolled	Female	Door-to-Door	Biological children	Indexed
890	Yes	Already enrolled	Female	Door-to-Door	Biological children	Indexed
890	Yes	Already enrolled	Female	Door-to-Door	Biological children	Indexed
891	Yes	Already enrolled	Female	Door-to-Door	Biological children	Indexed
892	Yes	Already enrolled	Female	Door-to-Door	Biological children	Indexed
892	Yes	Already enrolled	Female	Door-to-Door	Biological children	Indexed
893	Yes	Already enrolled	Female	Door-to-Door	Biological children	Indexed
894	Yes	Already enrolled	Female	Health Facility	Biological children	Indexed
895	Yes	Already enrolled	Female	Door-to-Door	Biological children	Indexed
896	Yes	Already enrolled	Female	Door-to-Door	Biological children	Indexed
896	Yes	Already enrolled	Female	Door-to-Door	Biological children	Indexed
897	Yes	Already enrolled	Female	Door-to-Door	Biological children	Indexed
898	Yes	Already enrolled	Female	Door-to-Door	Biological children	Indexed
898	Yes	Already enrolled	Female	Door-to-Door	Biological children	Indexed
899	Yes	Already enrolled	Female	Door-to-Door	Biological children	Indexed
900	Yes	Already enrolled	Female	Health Facility	Sexual partner	Indexed
901	Yes	Already enrolled	Female	Door-to-Door	Biological children	Indexed
902	Yes	Already enrolled	Female	Door-to-Door	Biological children	Indexed
903	Yes	Already enrolled	Female	Door-to-Door	Biological children	Indexed
904	Yes	Already enrolled	Female	Door-to-Door	Biological children	Indexed
904	Yes	Already enrolled	Female	Door-to-Door	Biological children	Indexed
904	Yes	Already enrolled	Female	Door-to-Door	Biological children	Indexed
904	Yes	Already enrolled	Female	Door-to-Door	Biological children	Indexed
904	Yes	Already enrolled	Female	Door-to-Door	Biological children	Indexed
904	Yes	Already enrolled	Female	Door-to-Door	Biological children	Indexed
904	Yes	Already enrolled	Female	Door-to-Door	Biological children	Indexed
904	Yes	Already enrolled	Female	Door-to-Door	Biological children	Indexed
904	Yes	Already enrolled	Female	Door-to-Door	Sexual partner	Indexed
904	Yes	Already enrolled	Female	Door-to-Door	Sexual partner	Indexed
904	Yes	Already enrolled	Female	Mobile Outreach	Biological children	Indexed
904	Yes	Already enrolled	Female	Mobile Outreach	Biological children	Indexed
904	Yes	Already enrolled	Female	Mobile Outreach	Sexual partner	Indexed
904	Yes	Already enrolled	Female	Health Facility	Biological children	Indexed
905	Yes	Already enrolled	Female	Door-to-Door	Biological children	Indexed
905	Yes	Already enrolled	Female	Door-to-Door	Biological children	Indexed
905	Yes	Already enrolled	Female	Door-to-Door	Biological children	Indexed
906	Yes	Already enrolled	Female	Door-to-Door	Biological children	Indexed
907	Yes	Newly diagnosed	Female	Mobile Outreach	Biological children	Indexed
907	Yes	Newly diagnosed	Female	Mobile Outreach	Biological children	Indexed
908	Yes	Already enrolled	Female	Door-to-Door	Biological children	Indexed
909	Yes	Already enrolled	Female	Fixed site	Biological children	Indexed
909	Yes	Already enrolled	Female	Door-to-Door	Biological children	Indexed
909	Yes	Already enrolled	Female	Mobile Outreach	Biological children	Indexed
910	Yes	Already enrolled	Female	Mobile Outreach	Biological children	Indexed
911	Yes	Already enrolled	Female	Door-to-Door	Biological children	Indexed
912	Yes	Already enrolled	Female	Door-to-Door	Biological children	Indexed
912	Yes	Already enrolled	Female	Door-to-Door	Biological children	Indexed
912	Yes	Already enrolled	Female	Door-to-Door	Biological children	Indexed
912	Yes	Already enrolled	Female	Door-to-Door	Biological children	Indexed
912	Yes	Already enrolled	Female	Door-to-Door	Biological children	Indexed
912	Yes	Already enrolled	Female	Door-to-Door	Biological children	Indexed
913	Yes	Already enrolled	Female	Door-to-Door	Biological children	Indexed
914	Yes	Already enrolled	Female	Mobile Outreach	Biological children	Indexed
914	Yes	Already enrolled	Female	Mobile Outreach	Biological children	Indexed
915	Yes	Already enrolled	Male	Door-to-Door	Biological children	Indexed
916	Yes	Already enrolled	Female	Door-to-Door	Biological children	Indexed
917	Yes	Already enrolled	Female	Door-to-Door	Biological children	Indexed
918	Yes	Already enrolled	Female	Mobile Outreach	Biological children	Indexed
919	Yes	Already enrolled	Female	Health Facility	Biological children	Indexed
920	Yes	Already enrolled	Female	Door-to-Door	Biological children	Indexed
921	Yes	Already enrolled	Female	Door-to-Door	Biological children	Indexed
921	Yes	Already enrolled	Female	Door-to-Door	Biological children	Indexed
921	Yes	Already enrolled	Female	Door-to-Door	Biological children	Indexed
922	Yes	Already enrolled	Female	Door-to-Door	Biological children	Indexed
923	Yes	Already enrolled	Female	Door-to-Door	Biological children	Indexed
923	Yes	Already enrolled	Female	Door-to-Door	Biological children	Indexed
924	Yes	Already enrolled	Female	Door-to-Door	Biological children	Indexed
924	Yes	Already enrolled	Female	Door-to-Door	Biological children	Indexed
924	Yes	Already enrolled	Female	Door-to-Door	Biological children	Indexed
924	Yes	Already enrolled	Female	Door-to-Door	Biological children	Indexed
924	Yes	Already enrolled	Female	Door-to-Door	Biological children	Indexed
925	Yes	Already enrolled	Female	Door-to-Door	Biological children	Indexed
925	Yes	Already enrolled	Female	Door-to-Door	Biological children	Indexed
925	Yes	Already enrolled	Female	Door-to-Door	Biological children	Indexed
926	Yes	Already enrolled	Female	Door-to-Door	Biological children	Indexed
926	Yes	Already enrolled	Female	Door-to-Door	Biological children	Indexed
926	Yes	Already enrolled	Female	Door-to-Door	Biological children	Indexed
927	Yes	Newly diagnosed	Male	Mobile Outreach	Sexual partner	Indexed
928	Yes	Already enrolled	Female	Door-to-Door	Biological children	Indexed
929	Yes	Already enrolled	Male	Door-to-Door	Sexual partner	Indexed
930	Yes	Already enrolled	Female	Door-to-Door	Biological children	Indexed
930	Yes	Already enrolled	Female	Door-to-Door	Biological children	Indexed
930	Yes	Already enrolled	Female	Mobile Outreach	Biological children	Indexed
931	Yes	Already enrolled	Female	Door-to-Door	Biological children	Indexed
932	Yes	Already enrolled	Female	Door-to-Door	Biological children	Indexed
932	Yes	Already enrolled	Female	Door-to-Door	Biological children	Indexed
932	Yes	Already enrolled	Female	Door-to-Door	Sexual partner	Indexed
933	Yes	Already enrolled	Female	Mobile Outreach	Biological children	Indexed
934	Yes	Already enrolled	Female	Mobile Outreach	Biological children	Indexed
935	Yes	Already enrolled	Female	Door-to-Door	Biological children	Indexed
935	Yes	Already enrolled	Female	Door-to-Door	Biological children	Indexed
936	Yes	Already enrolled	Female	Door-to-Door	Biological children	Indexed
937	Yes	Already enrolled	Female	Door-to-Door	Biological children	Indexed
937	Yes	Already enrolled	Female	Door-to-Door	Biological children	Indexed
938	Yes	Already enrolled	Male	Fixed site	Biological children	Indexed
939	Yes	Already enrolled	Female	Door-to-Door	Biological children	Indexed
939	Yes	Already enrolled	Female	Door-to-Door	Biological children	Indexed
939	Yes	Already enrolled	Female	Door-to-Door	Biological children	Indexed
940	Yes	Already enrolled	Female	Door-to-Door	Biological children	Indexed
940	Yes	Already enrolled	Female	Door-to-Door	Biological children	Indexed
941	Yes	Already enrolled	Female	Door-to-Door	Biological children	Indexed
942	Yes	Already enrolled	Female	Door-to-Door	Biological children	Indexed
943	Yes	Already enrolled	Male	Fixed site	Biological children	Indexed
944	Yes	Already enrolled	Female	Door-to-Door	Biological children	Indexed
944	Yes	Already enrolled	Female	Door-to-Door	Biological children	Indexed
944	Yes	Already enrolled	Female	Door-to-Door	Biological children	Indexed
945	Yes	Already enrolled	Female	Door-to-Door	Biological children	Indexed
945	Yes	Already enrolled	Female	Door-to-Door	Biological children	Indexed
945	Yes	Already enrolled	Female	Door-to-Door	Sexual partner	Indexed
946	Yes	Already enrolled	Female	Door-to-Door	Biological children	Indexed
947	Yes	Already enrolled	Female	Mobile Outreach	Biological children	Indexed
948	Yes	Already enrolled	Female	Door-to-Door	Biological children	Indexed
949	Yes	Already enrolled	Female	Door-to-Door	Biological children	Indexed
950	Yes	Already enrolled	Female	Health Facility	Biological children	Indexed
951	Yes	Already enrolled	Female	Door-to-Door	Biological children	Indexed
951	Yes	Already enrolled	Female	Door-to-Door	Biological children	Indexed
952	Yes	Already enrolled	Female	Door-to-Door	Biological children	Indexed
953	Yes	Already enrolled	Female	Door-to-Door	Biological children	Indexed
954	Yes	Already enrolled	Female	Door-to-Door	Biological children	Indexed
955	Yes	Already enrolled	Female	Door-to-Door	Biological children	Indexed
955	Yes	Already enrolled	Female	Door-to-Door	Biological children	Indexed
956	Yes	Already enrolled	Female	Door-to-Door	Biological children	Indexed
956	Yes	Already enrolled	Female	Door-to-Door	Biological children	Indexed
956	Yes	Already enrolled	Female	Door-to-Door	Biological children	Indexed
957	Yes	Already enrolled	Female	Door-to-Door	Biological children	Indexed
958	Yes	Already enrolled	Female	Door-to-Door	Biological children	Indexed
958	Yes	Already enrolled	Female	Door-to-Door	Biological children	Indexed
959	Yes	Already enrolled	Female	Door-to-Door	Biological children	Indexed
959	Yes	Already enrolled	Female	Door-to-Door	Biological children	Indexed
960	Yes	Already enrolled	Female	Mobile Outreach	Biological children	Indexed
960	Yes	Already enrolled	Female	Mobile Outreach	Biological children	Indexed
961	Yes	Already enrolled	Female	Door-to-Door	Biological children	Indexed
962	Yes	Already enrolled	Female	Door-to-Door	Biological children	Indexed
962	Yes	Already enrolled	Female	Door-to-Door	Biological children	Indexed
962	Yes	Already enrolled	Female	Door-to-Door	Biological children	Indexed
963	Yes	Already enrolled	Female	Mobile Outreach	Biological children	Indexed
964	Yes	Already enrolled	Female	Door-to-Door	Biological children	Indexed
965	Yes	Already enrolled	Male	Door-to-Door	Biological children	Indexed
966	Yes	Already enrolled	Male	Door-to-Door	Biological children	Indexed
966	Yes	Already enrolled	Male	Door-to-Door	Biological children	Indexed
967	Yes	Already enrolled	Male	Door-to-Door	Biological children	Indexed
968	Yes	Already enrolled	Female	Door-to-Door	Biological children	Indexed
969	Yes	Already enrolled	Female	Door-to-Door	Biological children	Indexed
970	Yes	Already enrolled	Female	Health Facility	Biological children	Indexed
971	Yes	Already enrolled	Female	Door-to-Door	Biological children	Indexed
971	Yes	Already enrolled	Female	Door-to-Door	Biological children	Indexed
972	Yes	Already enrolled	Female	Door-to-Door	Biological children	Indexed
972	Yes	Already enrolled	Female	Door-to-Door	Biological children	Indexed
973	Yes	Already enrolled	Female	Mobile Outreach	Biological children	Indexed
974	Yes	Already enrolled	Female	Door-to-Door	Biological children	Indexed
975	Yes	Already enrolled	Female	Mobile Outreach	Sexual partner	Indexed
976	Yes	Already enrolled	Female	Door-to-Door	Biological children	Indexed
977	Yes	Already enrolled	Female	Door-to-Door	Biological children	Indexed
977	Yes	Already enrolled	Female	Door-to-Door	Biological children	Indexed
978	Yes	Already enrolled	Female	Door-to-Door	Biological children	Indexed
978	Yes	Already enrolled	Female	Door-to-Door	Biological children	Indexed
979	Yes	Already enrolled	Female	Door-to-Door	Biological children	Indexed
979	Yes	Already enrolled	Female	Door-to-Door	Biological children	Indexed
979	Yes	Already enrolled	Female	Door-to-Door	Biological children	Indexed
980	Yes	Already enrolled	Female	Mobile Outreach	Biological children	Indexed
981	Yes	Already enrolled	Female	Door-to-Door	Biological children	Indexed
981	Yes	Already enrolled	Female	Door-to-Door	Sexual partner	Indexed
982	Yes	Already enrolled	Female	Door-to-Door	Biological children	Indexed
982	Yes	Already enrolled	Female	Door-to-Door	Biological children	Indexed
983	Yes	Already enrolled	Female	Mobile Outreach	Biological children	Indexed
984	Yes	Already enrolled	Female	Door-to-Door	Biological children	Indexed
985	Yes	Already enrolled	Female	Door-to-Door	Biological children	Indexed
986	Yes	Already enrolled	Female	Health Facility	Biological children	Indexed
986	Yes	Already enrolled	Female	Health Facility	Biological children	Indexed
987	Yes	Already enrolled	Female	Door-to-Door	Biological children	Indexed
987	Yes	Already enrolled	Female	Door-to-Door	Biological children	Indexed
988	Yes	Already enrolled	Female	Door-to-Door	Biological children	Indexed
989	Yes	Already enrolled	Female	Door-to-Door	Biological children	Indexed
990	Yes	Already enrolled	Female	Door-to-Door	Biological children	Indexed
991	Yes	Already enrolled	Female	Door-to-Door	Biological children	Indexed
991	Yes	Already enrolled	Female	Door-to-Door	Biological children	Indexed
991	Yes	Already enrolled	Female	Door-to-Door	Biological children	Indexed
991	Yes	Already enrolled	Female	Door-to-Door	Biological children	Indexed
992	Yes	Already enrolled	Female	Mobile Outreach	Biological children	Indexed
992	Yes	Already enrolled	Female	Mobile Outreach	Sexual partner	Indexed
993	Yes	Already enrolled	Female	Door-to-Door	Biological children	Indexed
993	Yes	Already enrolled	Female	Door-to-Door	Biological children	Indexed
994	Yes	Already enrolled	Female	Health Facility	Biological children	Indexed
995	Yes	Already enrolled	Female	Door-to-Door	Biological children	Indexed
995	Yes	Already enrolled	Female	Door-to-Door	Biological children	Indexed
996	Yes	Newly diagnosed	Female	Door-to-Door	Biological children	Indexed
996	Yes	Newly diagnosed	Female	Door-to-Door	Biological children	Indexed
997	Yes	Already enrolled	Male	Health Facility	Biological children	Indexed
997	Yes	Already enrolled	Male	Health Facility	Sexual partner	Indexed
998	Yes	Already enrolled	Female	Door-to-Door	Biological children	Indexed
999	Yes	Already enrolled	Female	Door-to-Door	Biological children	Indexed
999	Yes	Already enrolled	Female	Door-to-Door	Biological children	Indexed
999	Yes	Already enrolled	Female	Door-to-Door	Biological children	Indexed
1000	Yes	Already enrolled	Female	Door-to-Door	Biological children	Indexed
1000	Yes	Already enrolled	Female	Door-to-Door	Biological children	Indexed
1001	Yes	Already enrolled	Female	Door-to-Door	Biological children	Indexed
1002	Yes	Already enrolled	Female	Door-to-Door	Sexual partner	Indexed
1003	Yes	Already enrolled	Female	Health Facility	Biological children	Indexed
1003	Yes	Already enrolled	Female	Health Facility	Biological children	Indexed
1004	Yes	Already enrolled	Female	Door-to-Door	Biological children	Indexed
1005	Yes	Already enrolled	Female	Door-to-Door	Biological children	Indexed
1005	Yes	Already enrolled	Female	Door-to-Door	Biological children	Indexed
1006	Yes	Already enrolled	Female	Door-to-Door	Biological children	Indexed
1007	Yes	Already enrolled	Female	Door-to-Door	Biological children	Indexed
1008	Yes	Newly diagnosed	Female	Door-to-Door	Biological children	Indexed
1009	Yes	Already enrolled	Female	Door-to-Door	Biological children	Indexed
1009	Yes	Already enrolled	Female	Door-to-Door	Biological children	Indexed
1009	Yes	Already enrolled	Female	Door-to-Door	Biological children	Indexed
1009	Yes	Already enrolled	Female	Door-to-Door	Biological children	Indexed
1009	Yes	Already enrolled	Female	Door-to-Door	Biological children	Indexed
1009	Yes	Already enrolled	Female	Door-to-Door	Biological children	Indexed
1010	Yes	Already enrolled	Female	Door-to-Door	Biological children	Indexed
1010	Yes	Already enrolled	Female	Door-to-Door	Biological children	Indexed
1011	Yes	Already enrolled	Female	Door-to-Door	Biological children	Indexed
1011	Yes	Already enrolled	Female	Door-to-Door	Biological children	Indexed
1012	Yes	Already enrolled	Female	Door-to-Door	Biological children	Indexed
1012	Yes	Already enrolled	Female	Door-to-Door	Biological children	Indexed
1013	Yes	Already enrolled	Female	Door-to-Door	Biological children	Indexed
1002	Yes	Already enrolled	Female	Door-to-Door	Sexual partner	Indexed
997	Yes	Already enrolled	Male	Health Facility	Sexual partner	Indexed
997	Yes	Already enrolled	Male	Health Facility	Sexual partner	Indexed
992	Yes	Already enrolled	Female	Mobile Outreach	Sexual partner	Indexed
992	Yes	Already enrolled	Female	Mobile Outreach	Sexual partner	Indexed
1013	Yes	Already enrolled	Female	Door-to-Door	Sexual partner	Indexed
1013	Yes	Already enrolled	Female	Door-to-Door	Sexual partner	Indexed
1013	Yes	Already enrolled	Female	Door-to-Door	Sexual partner	Indexed
1014	Yes	Already enrolled	Female	Door-to-Door	Biological children	Indexed
1014	Yes	Already enrolled	Female	Door-to-Door	Biological children	Indexed
1015	Yes	Already enrolled	Female	Mobile Outreach	Biological children	Indexed
1015	Yes	Already enrolled	Female	Mobile Outreach	Biological children	Indexed
1016	Yes	Already enrolled	Female	Door-to-Door	Biological children	Indexed
1016	Yes	Already enrolled	Female	Door-to-Door	Biological children	Indexed
1016	Yes	Already enrolled	Female	Door-to-Door	Biological children	Indexed
1017	Yes	Already enrolled	Female	Door-to-Door	Biological children	Indexed
1017	Yes	Already enrolled	Female	Door-to-Door	Biological children	Indexed
1018	Yes	Already enrolled	Female	Mobile Outreach	Biological children	Indexed
1018	Yes	Already enrolled	Female	Mobile Outreach	Biological children	Indexed
1019	Yes	Newly diagnosed	Male	Door-to-Door	Biological children	Indexed
1019	Yes	Newly diagnosed	Male	Door-to-Door	Biological children	Indexed
1019	Yes	Newly diagnosed	Male	Door-to-Door	Sexual partner	Indexed
1020	Yes	Already enrolled	Female	Door-to-Door	Biological children	Indexed
1020	Yes	Already enrolled	Female	Door-to-Door	Biological children	Indexed
1020	Yes	Already enrolled	Female	Door-to-Door	Biological children	Indexed
1020	Yes	Already enrolled	Female	Door-to-Door	Biological children	Indexed
1021	Yes	Already enrolled	Female	Door-to-Door	Biological children	Indexed
1021	Yes	Already enrolled	Female	Door-to-Door	Biological children	Indexed
1022	Yes	Already enrolled	Female	Door-to-Door	Biological children	Indexed
1022	Yes	Already enrolled	Female	Door-to-Door	Biological children	Indexed
1023	Yes	Already enrolled	Female	Door-to-Door	Biological children	Indexed
1023	Yes	Already enrolled	Female	Door-to-Door	Biological children	Indexed
1024	Yes	Already enrolled	Female	Door-to-Door	Biological children	Indexed
1024	Yes	Already enrolled	Female	Door-to-Door	Biological children	Indexed
1025	Yes	Already enrolled	Female	Health Facility	Biological children	Indexed
1025	Yes	Already enrolled	Female	Health Facility	Biological children	Indexed
1026	Yes	Already enrolled	Female	Door-to-Door	Biological children	Indexed
1026	Yes	Already enrolled	Female	Door-to-Door	Biological children	Indexed
1027	Yes	Already enrolled	Female	Mobile Outreach	Biological children	Indexed
1028	Yes	Already enrolled	Female	Door-to-Door	Biological children	Indexed
1029	Yes	Already enrolled	Female	Door-to-Door	Biological children	Indexed
1030	Yes	Already enrolled	Female	Door-to-Door	Biological children	Indexed
1031	Yes	Already enrolled	Female	Door-to-Door	Biological children	Indexed
1032	Yes	Already enrolled	Female	Door-to-Door	Biological children	Indexed
1032	Yes	Already enrolled	Female	Door-to-Door	Biological children	Indexed
1033	Yes	Newly diagnosed	Female	Door-to-Door	Biological children	Indexed
1033	Yes	Newly diagnosed	Female	Door-to-Door	Biological children	Indexed
1034	Yes	Already enrolled	Female	Mobile Outreach	Biological children	Indexed
1035	Yes	Already enrolled	Female	Door-to-Door	Biological children	Indexed
1035	Yes	Already enrolled	Female	Door-to-Door	Biological children	Indexed
1036	Yes	Already enrolled	Female	Door-to-Door	Biological children	Indexed
1036	Yes	Already enrolled	Female	Door-to-Door	Biological children	Indexed
1036	Yes	Already enrolled	Female	Door-to-Door	Biological children	Indexed
1036	Yes	Already enrolled	Female	Door-to-Door	Biological children	Indexed
1037	Yes	Already enrolled	Female	Mobile Outreach	Biological children	Indexed
1038	Yes	Already enrolled	Female	Door-to-Door	Biological children	Indexed
1038	Yes	Already enrolled	Female	Door-to-Door	Biological children	Indexed
1039	Yes	Already enrolled	Female	Door-to-Door	Biological children	Indexed
1039	Yes	Already enrolled	Female	Door-to-Door	Biological children	Indexed
1040	Yes	Already enrolled	Female	Door-to-Door	Biological children	Indexed
1040	Yes	Already enrolled	Female	Door-to-Door	Biological children	Indexed
1041	Yes	Newly diagnosed	Female	Door-to-Door	Biological children	Indexed
1041	Yes	Newly diagnosed	Female	Door-to-Door	Biological children	Indexed
1042	Yes	Already enrolled	Female	Door-to-Door	Biological children	Indexed
1043	Yes	Already enrolled	Female	Door-to-Door	Biological children	Indexed
1044	Yes	Already enrolled	Female	Door-to-Door	Biological children	Indexed
1044	Yes	Already enrolled	Female	Door-to-Door	Biological children	Indexed
1045	Yes	Already enrolled	Female	Door-to-Door	Sexual partner	Indexed
1046	Yes	Already enrolled	Female	Door-to-Door	Biological children	Indexed
1046	Yes	Already enrolled	Female	Door-to-Door	Biological children	Indexed
1047	Yes	Already enrolled	Female	Door-to-Door	Biological children	Indexed
1048	Yes	Already enrolled	Female	Door-to-Door	Biological children	Indexed
1048	Yes	Already enrolled	Female	Mobile Outreach	Biological children	Indexed
1049	Yes	Already enrolled	Female	Door-to-Door	Biological children	Indexed
1049	Yes	Already enrolled	Female	Door-to-Door	Biological children	Indexed
1050	Yes	Already enrolled	Female	Door-to-Door	Biological children	Indexed
1051	Yes	Already enrolled	Male	Door-to-Door	Biological children	Indexed
1052	Yes	Already enrolled	Male	Door-to-Door	Biological children	Indexed
1052	Yes	Already enrolled	Male	Door-to-Door	Biological children	Indexed
1053	Yes	Already enrolled	Female	Door-to-Door	Sexual partner	Indexed
1053	Yes	Already enrolled	Female	Door-to-Door	Sexual partner	Indexed
1053	Yes	Already enrolled	Female	Door-to-Door	Biological children	Indexed
1054	Yes	Already enrolled	Female	Door-to-Door	Biological children	Indexed
1055	Yes	Already enrolled	Female	Door-to-Door	Biological children	Indexed
1055	Yes	Already enrolled	Female	Door-to-Door	Biological children	Indexed
1056	Yes	Already enrolled	Female	Mobile Outreach	Biological children	Indexed
1057	Yes	Already enrolled	Female	Door-to-Door	Biological children	Indexed
1057	Yes	Already enrolled	Female	Door-to-Door	Biological children	Indexed
1058	Yes	Newly diagnosed	Female	Door-to-Door	Biological children	Indexed
1058	Yes	Newly diagnosed	Female	Door-to-Door	Biological children	Indexed
1059	Yes	Already enrolled	Female	Door-to-Door	Biological children	Indexed
1059	Yes	Already enrolled	Female	Door-to-Door	Biological children	Indexed
1060	Yes	Already enrolled	Female	Door-to-Door	Biological children	Indexed
1060	Yes	Already enrolled	Female	Door-to-Door	Biological children	Indexed
1061	Yes	Already enrolled	Female	Door-to-Door	Biological children	Indexed
1061	Yes	Already enrolled	Female	Door-to-Door	Biological children	Indexed
1062	Yes	Already enrolled	Female	Door-to-Door	Sexual partner	Indexed
1063	Yes	Already enrolled	Female	Door-to-Door	Biological children	Indexed
1063	Yes	Already enrolled	Female	Door-to-Door	Biological children	Indexed
1064	Yes	Already enrolled	Female	Door-to-Door	Biological children	Indexed
1064	Yes	Already enrolled	Female	Door-to-Door	Biological children	Indexed
1065	Yes	Already enrolled	Female	Door-to-Door	Biological children	Indexed
1065	Yes	Already enrolled	Female	Door-to-Door	Biological children	Indexed
1065	Yes	Already enrolled	Female	Door-to-Door	Biological children	Indexed
1066	Yes	Already enrolled	Female	Health Facility	Biological children	Indexed
1066	Yes	Already enrolled	Female	Health Facility	Biological children	Indexed
1066	Yes	Already enrolled	Female	Health Facility	Biological children	Indexed
1067	Yes	Already enrolled	Female	Door-to-Door	Biological children	Indexed
1067	Yes	Already enrolled	Female	Door-to-Door	Biological children	Indexed
1068	Yes	Already enrolled	Female	Health Facility	Biological children	Indexed
1068	Yes	Already enrolled	Female	Health Facility	Biological children	Indexed
1069	Yes	Already enrolled	Female	Door-to-Door	Biological children	Indexed
1070	Yes	Already enrolled	Female	Door-to-Door	Biological children	Indexed
1070	Yes	Already enrolled	Female	Door-to-Door	Biological children	Indexed
1071	Yes	Already enrolled	Female	Door-to-Door	Biological children	Indexed
1071	Yes	Already enrolled	Female	Door-to-Door	Biological children	Indexed
1072	Yes	Newly diagnosed	Female	Door-to-Door	Biological children	Indexed
1073	Yes	Already enrolled	Female	Door-to-Door	Biological children	Indexed
1074	Yes	Already enrolled	Female	Door-to-Door	Biological children	Indexed
1075	Yes	Already enrolled	Female	Door-to-Door	Sexual partner	Indexed
1076	Yes	Already enrolled	Female	Door-to-Door	Biological children	Indexed
1076	Yes	Already enrolled	Female	Door-to-Door	Biological children	Indexed
1076	Yes	Already enrolled	Female	Door-to-Door	Biological children	Indexed
1076	Yes	Already enrolled	Female	Health Facility	Biological children	Indexed
1077	Yes	Already enrolled	Female	Door-to-Door	Biological children	Indexed
1078	Yes	Already enrolled	Female	Door-to-Door	Biological children	Indexed
1079	Yes	Already enrolled	Female	Door-to-Door	Biological children	Indexed
1080	Yes	Already enrolled	Female	Door-to-Door	Biological children	Indexed
1080	Yes	Already enrolled	Female	Door-to-Door	Biological children	Indexed
1081	Yes	Already enrolled	Female	Door-to-Door	Biological children	Indexed
1081	Yes	Already enrolled	Female	Door-to-Door	Biological children	Indexed
1082	Yes	Already enrolled	Female	Health Facility	Biological children	Indexed
1083	Yes	Newly diagnosed	Female	Door-to-Door	Biological children	Indexed
1083	Yes	Already enrolled	Female	Mobile Outreach	Biological children	Indexed
1083	Yes	Already enrolled	Female	Health Facility	Biological children	Indexed
1084	Yes	Already enrolled	Female	Door-to-Door	Biological children	Indexed
1084	Yes	Already enrolled	Female	Door-to-Door	Biological children	Indexed
1085	Yes	Already enrolled	Male	Door-to-Door	Sexual partner	Indexed
1086	Yes	Already enrolled	Male	Door-to-Door	Biological children	Indexed
1086	Yes	Already enrolled	Male	Door-to-Door	Sexual partner	Indexed
1087	Yes	Already enrolled	Female	Health Facility	Biological children	Indexed
1087	Yes	Already enrolled	Female	Health Facility	Biological children	Indexed
1087	Yes	Already enrolled	Female	Health Facility	Biological children	Indexed
1088	Yes	Newly diagnosed	Female	Door-to-Door	Biological children	Indexed
1089	Yes	Already enrolled	Female	Door-to-Door	Biological children	Indexed
1090	Yes	Newly diagnosed	Male	Door-to-Door	Sexual partner	Indexed
1091	Yes	Already enrolled	Male	Door-to-Door	Biological children	Indexed
1091	Yes	Already enrolled	Male	Door-to-Door	Biological children	Indexed
1091	Yes	Already enrolled	Male	Door-to-Door	Biological children	Indexed
1091	Yes	Already enrolled	Male	Door-to-Door	Biological children	Indexed
1092	Yes	Already enrolled	Female	Door-to-Door	Biological children	Indexed
1092	Yes	Already enrolled	Female	Door-to-Door	Biological children	Indexed
1093	Yes	Already enrolled	Female	Door-to-Door	Biological children	Indexed
1093	Yes	Already enrolled	Female	Door-to-Door	Biological children	Indexed
1093	Yes	Already enrolled	Female	Door-to-Door	Biological children	Indexed
1094	Yes	Already enrolled	Female	Door-to-Door	Biological children	Indexed
1095	Yes	Already enrolled	Female	Door-to-Door	Biological children	Indexed
1096	Yes	Already enrolled	Male	Door-to-Door	Biological children	Indexed
1097	Yes	Already enrolled	Female	Mobile Outreach	Biological children	Indexed
1098	Yes	Already enrolled	Female	Door-to-Door	Biological children	Indexed
1098	Yes	Already enrolled	Female	Door-to-Door	Biological children	Indexed
1099	Yes	Already enrolled	Female	Door-to-Door	Biological children	Indexed
1100	Yes	Newly diagnosed	Female	Door-to-Door	Biological children	Indexed
1101	Yes	Newly diagnosed	Female	Door-to-Door	Biological children	Indexed
1101	Yes	Already enrolled	Female	Health Facility	Biological children	Indexed
1102	Yes	Already enrolled	Female	Door-to-Door	Biological children	Indexed
1102	Yes	Already enrolled	Female	Door-to-Door	Biological children	Indexed
1102	Yes	Already enrolled	Female	Door-to-Door	Biological children	Indexed
1103	Yes	Already enrolled	Female	Door-to-Door	Sexual partner	Indexed
1104	Yes	Already enrolled	Male	Door-to-Door	Biological children	Indexed
[truncated: 14,965 more rows]

## Sheet: Testing&Linkage_Data
Index_ARTStatus	Sex_Index	Relationship_Index	Index_categories	FamilyTree_Index	Client_Indexed?	Channel	Testing_History	Sex	Age	Status	Client_Linked?
Already enrolled	Female	Son	Biological children	Yes	Index	Campaign	Re-test	Male	3	Negative
Already enrolled	Male	Son	Biological children	Yes	Index	Campaign	First-time tester	Male	9	Negative
Already enrolled	Male	Daughter	Biological children	Yes	Index	Campaign	First-time tester	Female	5	Negative
Already enrolled	Female	Daughter	Biological children	Yes	Index	Campaign	First-time tester	Female	11	Negative
Already enrolled	Female	Daughter	Biological children	Yes	Index	Campaign	Re-test	Female	3	Negative
Already enrolled	Female	Daughter	Biological children	Yes	Index	Campaign	Re-test	Female	4	Negative
Already enrolled	Female	Daughter	Biological children	Yes	Index	Campaign	First-time tester	Female	8	Negative
Already enrolled	Female	Son	Biological children	Yes	Index	Campaign	First-time tester	Male	8	Negative
Already enrolled	Female	Daughter	Biological children	Yes	Index	Campaign	First-time tester	Female	10	Negative
Already enrolled	Female	Daughter	Biological children	Yes	Index	Campaign	Re-test	Female	2	Negative
Already enrolled	Female	Son	Biological children	Yes	Index	Campaign	First-time tester	Male	8	Negative
Already enrolled	Female	Daughter	Biological children	Yes	Index	Campaign	Re-test	Female	2	Negative
Already enrolled	Female	Daughter	Biological children	Yes	Index	Campaign	First-time tester	Female	2	Negative
Already enrolled	Female	Daughter	Biological children	Yes	Index	Campaign	First-time tester	Female	3	Negative
Already enrolled	Female	Son	Biological children	Yes	Index	Campaign	Re-test	Male	3	Negative
Already enrolled	Female	Daughter	Biological children	Yes	Index	Campaign	Re-test	Female	14	Negative
Already enrolled	Female	Son	Biological children	Yes	Index	Campaign	Re-test	Male	3	Negative
Already enrolled	Female	Son	Biological children	Yes	Index	Campaign	Re-test	Male	4	Negative
Already enrolled	Female	Daughter	Biological children	Yes	Index	Campaign	First-time tester	Female	6	Positive	Yes
Already enrolled	Female	Daughter	Biological children	Yes	Index	Campaign	First-time tester	Female	11	Negative
Already enrolled	Female	Son	Biological children	Yes	Index	Campaign	First-time tester	Male	6	Negative
Already enrolled	Female	Daughter	Biological children	Yes	Index	Campaign	Re-test	Female	7	Negative
Already enrolled	Female	Daughter	Biological children	Yes	Index	Campaign	First-time tester	Female	3	Negative
Already enrolled	Male	Son	Biological children	Yes	Index	Campaign	Re-test	Male	10	Negative
Already enrolled	Male	Daughter	Biological children	Yes	Index	Campaign	Re-test	Female	3	Negative
Already enrolled	Male	Daughter	Biological children	Yes	Index	Campaign	Re-test	Female	6	Negative
Already enrolled	Female	Daughter	Biological children	Yes	Index	Campaign	Re-test	Female	5	Negative
Already enrolled	Female	Daughter	Biological children	Yes	Index	Campaign	Re-test	Female	6	Negative
Already enrolled	Female	Daughter	Biological children	Yes	Index	Campaign	First-time tester	Female	2	Negative
Already enrolled	Female	Daughter	Biological children	Yes	Index	Campaign	Re-test	Female	2	Negative
Already enrolled	Female	Daughter	Biological children	Yes	Index	Campaign	First-time tester	Female	3	Negative
Already enrolled	Female	Son	Biological children	Yes	Index	Campaign	Re-test	Male	3	Negative
Already enrolled	Female	Daughter	Biological children	Yes	Index	Campaign	Re-test	Female	3	Negative
Already enrolled	Female	Daughter	Biological children	Yes	Index	Campaign	First-time tester	Female	2	Negative
Already enrolled	Male	Son	Biological children	Yes	Index	Campaign	Re-test	Male	7	Negative
Already enrolled	Female	Son	Biological children	Yes	Index	Campaign	Re-test	Male	5	Negative
Already enrolled	Female	Daughter	Biological children	Yes	Index	Campaign	Re-test	Female	10	Negative
Already enrolled	Female	Daughter	Biological children	Yes	Index	Campaign	Re-test	Female	10	Negative
Already enrolled	Female	Son	Biological children	Yes	Index	Campaign	Re-test	Male	5	Negative
Already enrolled	Female	Daughter	Biological children	Yes	Index	Campaign	Re-test	Female	10	Positive	Yes
Already enrolled	Female	Son	Biological children	Yes	Index	Campaign	First-time tester	Male	10	Positive	Yes
Already enrolled	Female	Son	Biological children	Yes	Index	Campaign	First-time tester	Male	10	Positive
Already enrolled	Female	Daughter	Biological children	Yes	Index	Campaign	Re-test	Female	11	Negative
Already enrolled	Female	Daughter	Biological children	Yes	Index	Campaign	Re-test	Female	8	Negative
Already enrolled	Female	Son	Biological children	Yes	Index	Campaign	First-time tester	Male	4	Negative
Already enrolled	Female	Son	Biological children	Yes	Index	Campaign	First-time tester	Male	5	Negative
Already enrolled	Female	Daughter	Biological children	Yes	Index	Campaign	Re-test	Female	5	Negative
Already enrolled	Female	Daughter	Biological children	Yes	Index	Campaign	Re-test	Female	2	Negative
Already enrolled	Female	Daughter	Biological children	Yes	Index	Campaign	Re-test	Female	5	Negative
Already enrolled	Female	Daughter	Biological children	Yes	Index	Campaign	Re-test	Female	47	Negative
Already enrolled	Female	Son	Biological children	Yes	Index	Campaign	First-time tester	Male	4	Negative
Already enrolled	Female	Daughter	Biological children	Yes	Index	Campaign	Re-test	Female	47	Negative
Already enrolled	Female	Daughter	Biological children	Yes	Index	Campaign	Re-test	Female	2	Negative
Already enrolled	Female	Daughter	Biological children	Yes	Index	Campaign	Re-test	Female	5	Negative
Already enrolled	Female	Daughter	Biological children	Yes	Index	Campaign	Re-test	Female	11	Negative
Already enrolled	Female	Daughter	Biological children	Yes	Index	Campaign	Re-test	Female	5	Negative
Already enrolled	Female	Daughter	Biological children	Yes	Index	Campaign	Re-test	Female	10	Positive
Already enrolled	Female	Son	Biological children	Yes	Index	Campaign	First-time tester	Male	5	Negative
Already enrolled	Female	Daughter	Biological children	Yes	Index	Campaign	Re-test	Female	8	Negative
Already enrolled	Female	Daughter	Biological children	Yes	Index	Campaign	First-time tester	Female	6	Negative
Already enrolled	Female	Daughter	Biological children	Yes	Index	Campaign	Re-test	Female	8	Negative
Already enrolled	Female	Son	Biological children	Yes	Index	Campaign	Re-test	Male	7	Negative
Already enrolled	Female	Son	Biological children	Yes	Index	Campaign	First-time tester	Male	6	Negative
Already enrolled	Female	Son	Biological children	Yes	Index	Campaign	First-time tester	Male	6	Negative
Already enrolled	Female	Son	Biological children	Yes	Index	Campaign	First-time tester	Male	9	Negative
Already enrolled	Female	Son	Biological children	Yes	Index	Campaign	First-time tester	Male	6	Negative
Already enrolled	Female	Son	Biological children	Yes	Index	Campaign	Re-test	Male	7	Negative
Already enrolled	Female	Daughter	Biological children	Yes	Index	Campaign	Re-test	Female	8	Negative
Already enrolled	Female	Son	Biological children	Yes	Index	Campaign	First-time tester	Male	6	Negative
Already enrolled	Female	Daughter	Biological children	Yes	Index	Campaign	First-time tester	Female	6	Negative
Already enrolled	Female	Son	Biological children	Yes	Index	Campaign	First-time tester	Male	9	Negative
Already enrolled	Female	Daughter	Biological children	Yes	Index	Campaign	Re-test	Female	25	Positive	Yes
Already enrolled	Female	Daughter	Biological children	Yes	Index	Campaign	Re-test	Female	25	Positive
Already enrolled	Female	Son	Biological children	Yes	Index	Campaign	Re-test	Male	13	Negative
Already enrolled	Female	Son	Biological children	Yes	Index	Campaign	Re-test	Male	13	Negative
Already enrolled	Female	Daughter	Biological children	Yes	Index	Campaign	Re-test	Female	8	Negative
Already enrolled	Female	Son	Biological children	Yes	Index	Campaign	Re-test	Male	3	Negative
Already enrolled	Female	Son	Biological children	Yes	Index	Campaign	Re-test	Male	3	Negative
Already enrolled	Female	Son	Biological children	Yes	Index	Campaign	First-time tester	Male	20	Negative
Already enrolled	Female	Daughter	Biological children	Yes	Index	Campaign	First-time tester	Female	12	Negative
Already enrolled	Female	Daughter	Biological children	Yes	Index	Campaign	First-time tester	Female	18	Negative
Already enrolled	Female	Daughter	Biological children	Yes	Index	Campaign	Re-test	Female	27	Negative
Already enrolled	Female	Son	Biological children	Yes	Index	Campaign	First-time tester	Male	20	Negative
Already enrolled	Female	Daughter	Biological children	Yes	Index	Campaign	First-time tester	Female	12	Negative
Already enrolled	Female	Daughter	Biological children	Yes	Index	Campaign	Re-test	Female	8	Negative
Already enrolled	Female	Daughter	Biological children	Yes	Index	Campaign	First-time tester	Female	18	Negative
Already enrolled	Female	Daughter	Biological children	Yes	Index	Campaign	Re-test	Female	27	Negative
Already enrolled	Female	Son	Biological children	Yes	Index	Campaign	Re-test	Male	3	Negative
Already enrolled	Female	Son	Biological children	Yes	Index	Campaign	Re-test	Male	3	Negative
Already enrolled	Female	Son	Biological children	Yes	Index	Campaign	First-time tester	Male	29	Positive	Yes
Already enrolled	Female	Son	Biological children	Yes	Index	Campaign	First-time tester	Male	6	Negative
Already enrolled	Female	Daughter	Biological children	Yes	Index	Campaign	First-time tester	Female	4	Negative
Already enrolled	Female	Daughter	Biological children	Yes	Index	Campaign	First-time tester	Female	2	Negative
Already enrolled	Female	Daughter	Biological children	Yes	Index	Campaign	First-time tester	Female	3	Negative
Already enrolled	Female	Son	Biological children	Yes	Index	Campaign	Re-test	Male	4	Negative
Already enrolled	Female	Daughter	Biological children	Yes	Index	Campaign	Re-test	Female	3	Negative
Already enrolled	Female	Daughter	Biological children	Yes	Index	Campaign	First-time tester	Female	7	Negative
Already enrolled	Female	Son	Biological children	Yes	Index	Campaign	First-time tester	Male	29	Positive
Already enrolled	Female	Daughter	Biological children	Yes	Index	Campaign	Re-test	Female	9	Negative
Already enrolled	Female	Daughter	Biological children	Yes	Index	Campaign	First-time tester	Female	3	Negative
Already enrolled	Female	Son	Biological children	Yes	Index	Campaign	Re-test	Male	4	Negative
Already enrolled	Female	Daughter	Biological children	Yes	Index	Campaign	Re-test	Female	3	Negative
Already enrolled	Female	Daughter	Biological children	Yes	Index	Campaign	First-time tester	Female	2	Negative
Already enrolled	Female	Son	Biological children	Yes	Index	Campaign	First-time tester	Male	6	Negative
Already enrolled	Female	Daughter	Biological children	Yes	Index	Campaign	First-time tester	Female	4	Negative
Already enrolled	Female	Daughter	Biological children	Yes	Index	Campaign	First-time tester	Female	7	Negative
Already enrolled	Female	Daughter	Biological children	Yes	Index	Campaign	Re-test	Female	9	Negative
Already enrolled	Female	Daughter	Biological children	Yes	Index	Campaign	First-time tester	Female	4	Positive	Yes
Already enrolled	Male	Son	Biological children	Yes	Index	Campaign	First-time tester	Male	10	Negative
Already enrolled	Male	Daughter	Biological children	Yes	Index	Campaign	First-time tester	Female	4	Positive
Already enrolled	Female	Daughter	Biological children	Yes	Index	Campaign	Re-test	Female	2	Negative
Already enrolled	Female	Daughter	Biological children	Yes	Index	Campaign	Re-test	Female	6	Negative
Already enrolled	Female	Daughter	Biological children	Yes	Index	Campaign	First-time tester	Female	3	Negative
Already enrolled	Female	Daughter	Biological children	Yes	Index	Campaign	Re-test	Female	11	Negative
Already enrolled	Female	Son	Biological children	Yes	Index	Campaign	Re-test	Male	9	Negative
Already enrolled	Female	Son	Biological children	Yes	Index	Campaign	First-time tester	Male	2	Negative
Already enrolled	Female	Daughter	Biological children	Yes	Index	Campaign	First-time tester	Female	5	Negative
Already enrolled	Female	Son	Biological children	Yes	Index	Campaign	Re-test	Male	4	Negative
Already enrolled	Female	Daughter	Biological children	Yes	Index	Campaign	First-time tester	Female	3	Negative
Already enrolled	Female	Son	Biological children	Yes	Index	Campaign	First-time tester	Male	2	Negative
Already enrolled	Female	Son	Biological children	Yes	Index	Campaign	Re-test	Male	9	Negative
Already enrolled	Male	Son	Biological children	Yes	Index	Campaign	First-time tester	Male	10	Negative
Already enrolled	Female	Daughter	Biological children	Yes	Index	Campaign	First-time tester	Female	5	Negative
Already enrolled	Female	Son	Biological children	Yes	Index	Campaign	Re-test	Male	4	Negative
Already enrolled	Female	Daughter	Biological children	Yes	Index	Campaign	Re-test	Female	2	Negative
Already enrolled	Female	Daughter	Biological children	Yes	Index	Campaign	Re-test	Female	6	Negative
Already enrolled	Female	Daughter	Biological children	Yes	Index	Campaign	First-time tester	Female	3	Negative
Already enrolled	Female	Daughter	Biological children	Yes	Index	Campaign	First-time tester	Female	3	Negative
Already enrolled	Female	Daughter	Biological children	Yes	Index	Campaign	Re-test	Female	11	Negative
Already enrolled	Female	Son	Biological children	Yes	Index	Campaign	First-time tester	Male	4	Negative
Already enrolled	Female	Son	Biological children	Yes	Index	Campaign	First-time tester	Male	6	Negative
Already enrolled	Female	Son	Biological children	Yes	Index	Campaign	First-time tester	Male	5	Negative
Already enrolled	Female	Son	Biological children	Yes	Index	Campaign	First-time tester	Male	10	Negative
Already enrolled	Female	Daughter	Biological children	Yes	Index	Campaign	Re-test	Female	12	Negative
Already enrolled	Male	Other Specify	Any relationship	No	Index	Campaign	Re-test	Female	2	Negative
Already enrolled	Male	Other Specify	Any relationship	No	Index	Campaign	First-time tester	Female	5	Negative
Already enrolled	Female	Son	Biological children	Yes	Index	Campaign	First-time tester	Male	4	Negative
Already enrolled	Female	Son	Biological children	Yes	Index	Campaign	First-time tester	Male	5	Negative
Already enrolled	Female	Daughter	Biological children	Yes	Index	Campaign	Re-test	Female	12	Negative
Already enrolled	Female	Son	Biological children	Yes	Index	Campaign	First-time tester	Male	6	Negative
Already enrolled	Female	Son	Biological children	Yes	Index	Campaign	Re-test	Male	10	Negative
Already enrolled	Male	Other Specify	Any relationship	No	Index	Campaign	Re-test	Female	2	Negative
Already enrolled	Male	Other Specify	Any relationship	No	Index	Campaign	First-time tester	Female	5	Negative
Already enrolled	Female	Son	Biological children	Yes	Index	Campaign	Re-test	Male	3	Negative
Already enrolled	Female	Daughter	Biological children	Yes	Index	Campaign	Re-test	Female	8	Negative
Already enrolled	Female	Son	Biological children	Yes	Index	Campaign	Re-test	Male	6	Negative
Already enrolled	Female	Daughter	Biological children	Yes	Index	Campaign	Re-test	Female	8	Negative
Already enrolled	Female	Son	Biological children	Yes	Index	Campaign	First-time tester	Male	9	Negative
Already enrolled	Female	Daughter	Biological children	Yes	Index	Campaign	First-time tester	Female	9	Negative
Already enrolled	Female	Daughter	Biological children	Yes	Index	Campaign	Re-test	Female	11	Negative
Already enrolled	Female	Daughter	Biological children	Yes	Index	Campaign	First-time tester	Female	6	Negative
Already enrolled	Female	Daughter	Biological children	Yes	Index	Campaign	Re-test	Female	8	Negative
Already enrolled	Female	Daughter	Biological children	Yes	Index	Campaign	First-time tester	Female	6	Negative
Already enrolled	Female	Son	Biological children	Yes	Index	Campaign	Re-test	Male	3	Negative
Already enrolled	Female	Son	Biological children	Yes	Index	Campaign	First-time tester	Male	9	Negative
Already enrolled	Female	Daughter	Biological children	Yes	Index	Campaign	First-time tester	Female	9	Negative
Already enrolled	Female	Son	Biological children	Yes	Index	Campaign	Re-test	Male	6	Negative
Already enrolled	Female	Daughter	Biological children	Yes	Index	Campaign	Re-test	Female	8	Negative
Already enrolled	Female	Daughter	Biological children	Yes	Index	Campaign	Re-test	Female	11	Negative
Already enrolled	Female	Daughter	Biological children	Yes	Index	Campaign	First-time tester	Female	8	Negative
Already enrolled	Female	Son	Biological children	Yes	Index	Campaign	First-time tester	Male	7	Negative
Already enrolled	Female	Son	Biological children	Yes	Index	Campaign	Re-test	Male	4	Negative
Already enrolled	Female	Daughter	Biological children	Yes	Index	Campaign	Re-test	Female	4	Negative
Already enrolled	Female	Daughter	Biological children	Yes	Index	Campaign	Re-test	Female	16	Negative
Already enrolled	Female	Son	Biological children	Yes	Index	Campaign	Re-test	Male	4	Negative
Already enrolled	Female	Daughter	Biological children	Yes	Index	Campaign	Re-test	Female	2	Negative
Already enrolled	Female	Daughter	Biological children	Yes	Index	Campaign	Re-test	Female	2	Negative
Already enrolled	Female	Son	Biological children	Yes	Index	Campaign	First-time tester	Male	11	Negative
Already enrolled	Female	Son	Biological children	Yes	Index	Campaign	Re-test	Male	7	Negative
Already enrolled	Female	Daughter	Biological children	Yes	Index	Campaign	First-time tester	Female	6	Negative
Already enrolled	Female	Other Specify	Any relationship	No	Index	Campaign	Re-test	Female	3	Negative
Already enrolled	Female	Other Specify	Any relationship	No	Index	Campaign	First-time tester	Male	7	Negative
Already enrolled	Female	Other Specify	Any relationship	No	Index	Campaign	Re-test	Male	10	Negative
Already enrolled	Female	Son	Biological children	Yes	Index	Campaign	Re-test	Male	11	Negative
Already enrolled	Female	Daughter	Biological children	Yes	Index	Campaign	Re-test	Female	4	Negative
Already enrolled	Female	Son	Biological children	Yes	Index	Campaign	Re-test	Male	7	Negative
Already enrolled	Female	Son	Biological children	Yes	Index	Campaign	First-time tester	Male	7	Negative
Already enrolled	Female	Daughter	Biological children	Yes	Index	Campaign	Re-test	Female	16	Negative
Already enrolled	Female	Daughter	Biological children	Yes	Index	Campaign	First-time tester	Female	6	Negative
Already enrolled	Female	Daughter	Biological children	Yes	Index	Campaign	First-time tester	Female	8	Negative
Already enrolled	Female	Daughter	Biological children	Yes	Index	Campaign	Re-test	Female	2	Negative
Already enrolled	Female	Daughter	Biological children	Yes	Index	Campaign	Re-test	Female	2	Negative
Already enrolled	Female	Son	Biological children	Yes	Index	Campaign	Re-test	Male	4	Negative
Already enrolled	Female	Son	Biological children	Yes	Index	Campaign	Re-test	Male	4	Negative
Already enrolled	Female	Other Specify	Any relationship	No	Index	Campaign	Re-test	Female	3	Negative
Already enrolled	Female	Other Specify	Any relationship	No	Index	Campaign	First-time tester	Male	7	Negative
Already enrolled	Female	Other Specify	Any relationship	No	Index	Campaign	Re-test	Male	10	Negative
Already enrolled	Female	Daughter	Biological children	Yes	Index	Campaign	First-time tester	Female	4	Negative
Already enrolled	Female	Daughter	Biological children	Yes	Index	Campaign	First-time tester	Female	9	Negative
Already enrolled	Female	Son	Biological children	Yes	Index	Campaign	First-time tester	Male	7	Negative
Already enrolled	Female	Daughter	Biological children	Yes	Index	Campaign	Re-test	Female	10	Negative
Already enrolled	Female	Daughter	Biological children	Yes	Index	Campaign	First-time tester	Female	17	Negative
Already enrolled	Female	Daughter	Biological children	Yes	Index	Campaign	First-time tester	Female	8	Negative
Already enrolled	Male	Son	Biological children	Yes	Index	Campaign	First-time tester	Male	2	Negative
Already enrolled	Male	Son	Biological children	Yes	Index	Campaign	Re-test	Male	9	Negative
Already enrolled	Female	Daughter	Biological children	Yes	Index	Campaign	Re-test	Female	6	Negative
Already enrolled	Female	Other Specify	Any relationship	No	Index	Campaign	Re-test	Female	37	Negative
Already enrolled	Female	Son	Biological children	Yes	Index	Campaign	First-time tester	Male	6	Negative
Already enrolled	Female	Son	Biological children	Yes	Index	Campaign	First-time tester	Male	3	Negative
Already enrolled	Female	Son	Biological children	Yes	Index	Campaign	Re-test	Male	8	Negative
Already enrolled	Female	Daughter	Biological children	Yes	Index	Campaign	Re-test	Female	7	Negative
Already enrolled	Female	Daughter	Biological children	Yes	Index	Campaign	Re-test	Female	4	Negative
Already enrolled	Female	Daughter	Biological children	Yes	Index	Campaign	Re-test	Female	4	Negative
Already enrolled	Female	Son	Biological children	Yes	Index	Campaign	First-time tester	Male	7	Negative
Already enrolled	Female	Son	Biological children	Yes	Index	Campaign	Re-test	Male	3	Negative
Already enrolled	Male	Son	Biological children	Yes	Index	Campaign	First-time tester	Male	2	Negative
Already enrolled	Female	Daughter	Biological children	Yes	Index	Campaign	Re-test	Female	4	Negative
Already enrolled	Female	Daughter	Biological children	Yes	Index	Campaign	Re-test	Female	4	Negative
Already enrolled	Female	Daughter	Biological children	Yes	Index	Campaign	First-time tester	Female	8	Negative
Already enrolled	Female	Daughter	Biological children	Yes	Index	Campaign	First-time tester	Female	4	Negative
Already enrolled	Female	Daughter	Biological children	Yes	Index	Campaign	Re-test	Female	7	Negative
Already enrolled	Female	Daughter	Biological children	Yes	Index	Campaign	Re-test	Female	6	Negative
Already enrolled	Female	Daughter	Biological children	Yes	Index	Campaign	Re-test	Female	10	Negative
Already enrolled	Female	Son	Biological children	Yes	Index	Campaign	First-time tester	Male	6	Negative
Already enrolled	Female	Daughter	Biological children	Yes	Index	Campaign	First-time tester	Female	9	Negative
Already enrolled	Male	Son	Biological children	Yes	Index	Campaign	Re-test	Male	9	Negative
Already enrolled	Female	Daughter	Biological children	Yes	Index	Campaign	First-time tester	Female	17	Negative
Already enrolled	Female	Son	Biological children	Yes	Index	Campaign	Re-test	Male	8	Negative
Already enrolled	Female	Other Specify	Any relationship	No	Index	Campaign	Re-test	Female	37	Negative
Already enrolled	Female	Daughter	Biological children	Yes	Index	Campaign	Re-test	Female	4	Negative
Already enrolled	Female	Son	Biological children	Yes	Index	Campaign	First-time tester	Male	7	Negative
Already enrolled	Female	Daughter	Biological children	Yes	Index	Campaign	Re-test	Female	7	Negative
Already enrolled	Female	Daughter	Biological children	Yes	Index	Campaign	Re-test	Female	5	Negative
Already enrolled	Male	Son	Biological children	Yes	Index	Campaign	First-time tester	Male	4	Negative
Already enrolled	Female	Son	Biological children	Yes	Index	Campaign	First-time tester	Male	7	Negative
Already enrolled	Female	Daughter	Biological children	Yes	Index	Campaign	Re-test	Female	4	Negative
Already enrolled	Male	Son	Biological children	Yes	Index	Campaign	First-time tester	Male	4	Negative
Already enrolled	Female	Daughter	Biological children	Yes	Index	Campaign	Re-test	Female	5	Negative
Already enrolled	Female	Daughter	Biological children	Yes	Index	Campaign	Re-test	Female	7	Negative
Already enrolled	Female	Son	Biological children	Yes	Index	Campaign	Re-test	Male	6	Negative
Already enrolled	Female	Daughter	Biological children	Yes	Index	Campaign	First-time tester	Female	13	Negative
Already enrolled	Female	Daughter	Biological children	Yes	Index	Campaign	Re-test	Female	2	Negative
Already enrolled	Female	Daughter	Biological children	Yes	Index	Campaign	First-time tester	Female	7	Negative
Already enrolled	Female	Son	Biological children	Yes	Index	Campaign	First-time tester	Male	4	Negative
Already enrolled	Female	Son	Biological children	Yes	Index	Campaign	Re-test	Male	3	Negative
Already enrolled	Female	Son	Biological children	Yes	Index	Campaign	Re-test	Male	3	Negative
Already enrolled	Female	Daughter	Biological children	Yes	Index	Campaign	Re-test	Female	11	Negative
Already enrolled	Female	Daughter	Biological children	Yes	Index	Campaign	First-time tester	Female	2	Negative
Already enrolled	Female	Son	Biological children	Yes	Index	Campaign	First-time tester	Male	7	Negative
Already enrolled	Male	Daughter	Biological children	Yes	Index	Campaign	Re-test	Female	2	Negative
Already enrolled	Male	Daughter	Biological children	Yes	Index	Campaign	Re-test	Female	2	Negative
Already enrolled	Female	Daughter	Biological children	Yes	Index	Campaign	First-time tester	Female	2	Negative
Already enrolled	Female	Son	Biological children	Yes	Index	Campaign	First-time tester	Male	4	Negative
Already enrolled	Female	Son	Biological children	Yes	Index	Campaign	Re-test	Male	3	Negative
Already enrolled	Female	Daughter	Biological children	Yes	Index	Campaign	Re-test	Female	11	Negative
Already enrolled	Female	Daughter	Biological children	Yes	Index	Campaign	First-time tester	Female	13	Negative
Already enrolled	Female	Son	Biological children	Yes	Index	Campaign	First-time tester	Male	7	Negative
Already enrolled	Female	Son	Biological children	Yes	Index	Campaign	Re-test	Male	6	Negative
Already enrolled	Female	Son	Biological children	Yes	Index	Campaign	Re-test	Male	3	Negative
Already enrolled	Female	Daughter	Biological children	Yes	Index	Campaign	Re-test	Female	2	Negative
Already enrolled	Female	Daughter	Biological children	Yes	Index	Campaign	First-time tester	Female	7	Negative
Already enrolled	Female	Daughter	Biological children	Yes	Index	Campaign	Re-test	Female	5	Negative
Already enrolled	Female	Daughter	Biological children	Yes	Index	Campaign	Re-test	Female	11	Negative
Already enrolled	Female	Daughter	Biological children	Yes	Index	Campaign	Re-test	Female	3	Negative
Already enrolled	Female	Daughter	Biological children	Yes	Index	Campaign	Re-test	Female	6	Negative
Already enrolled	Female	Son	Biological children	Yes	Index	Campaign	First-time tester	Male	2	Negative
Already enrolled	Female	Daughter	Biological children	Yes	Index	Campaign	First-time tester	Female	5	Negative
Already enrolled	Female	Daughter	Biological children	Yes	Index	Campaign	Re-test	Female	15	Negative
Already enrolled	Female	Other Specify	Any relationship	No	Index	Campaign	First-time tester	Female	3	Negative
Already enrolled	Female	Daughter	Biological children	Yes	Index	Campaign	Re-test	Female	11	Negative
Already enrolled	Female	Son	Biological children	Yes	Index	Campaign	Re-test	Male	6	Negative
Already enrolled	Female	Son	Biological children	Yes	Index	Campaign	First-time tester	Male	8	Negative
Already enrolled	Female	Son	Biological children	Yes	Index	Campaign	Re-test	Male	6	Negative
Already enrolled	Female	Son	Biological children	Yes	Index	Campaign	First-time tester	Male	8	Negative
Already enrolled	Female	Daughter	Biological children	Yes	Index	Campaign	Re-test	Female	6	Negative
Already enrolled	Female	Daughter	Biological children	Yes	Index	Campaign	Re-test	Female	5	Negative
Already enrolled	Female	Daughter	Biological children	Yes	Index	Campaign	Re-test	Female	3	Negative
Already enrolled	Female	Daughter	Biological children	Yes	Index	Campaign	Re-test	Female	11	Negative
Already enrolled	Female	Son	Biological children	Yes	Index	Campaign	First-time tester	Male	2	Negative
Already enrolled	Female	Daughter	Biological children	Yes	Index	Campaign	First-time tester	Female	5	Negative
Already enrolled	Female	Daughter	Biological children	Yes	Index	Campaign	Re-test	Female	15	Negative
Already enrolled	Female	Daughter	Biological children	Yes	Index	Campaign	Re-test	Female	11	Negative
Already enrolled	Female	Other Specify	Any relationship	No	Index	Campaign	First-time tester	Female	3	Negative
Already enrolled	Female	Son	Biological children	Yes	Index	Campaign	Re-test	Male	18	Negative
Already enrolled	Female	Son	Biological children	Yes	Index	Campaign	Re-test	Male	2	Negative
Already enrolled	Female	Son	Biological children	Yes	Index	Campaign	Re-test	Male	5	Negative
Already enrolled	Female	Daughter	Biological children	Yes	Index	Campaign	Re-test	Female	6	Negative
Already enrolled	Female	Daughter	Biological children	Yes	Index	Campaign	Re-test	Female	3	Negative
Already enrolled	Female	Son	Biological children	Yes	Index	Campaign	Re-test	Male	6	Negative
Already enrolled	Female	Daughter	Biological children	Yes	Index	Campaign	Re-test	Female	6	Negative
Already enrolled	Female	Daughter	Biological children	Yes	Index	Campaign	Re-test	Female	3	Negative
Already enrolled	Female	Daughter	Biological children	Yes	Index	Campaign	Re-test	Female	2	Negative
Already enrolled	Female	Son	Biological children	Yes	Index	Campaign	Re-test	Male	2	Negative
Already enrolled	Female	Daughter	Biological children	Yes	Index	Campaign	Re-test	Female	13	Negative
Already enrolled	Female	Daughter	Biological children	Yes	Index	Campaign	Re-test	Female	9	Negative
Already enrolled	Female	Daughter	Biological children	Yes	Index	Campaign	Re-test	Female	25	Negative
Already enrolled	Male	Daughter	Biological children	Yes	Index	Campaign	Re-test	Female	4	Negative
Already enrolled	Male	Son	Biological children	Yes	Index	Campaign	First-time tester	Male	8	Negative
Already enrolled	Female	Daughter	Biological children	Yes	Index	Campaign	First-time tester	Female	9	Negative
Already enrolled	Male	Daughter	Biological children	Yes	Index	Campaign	Re-test	Female	9	Negative
Already enrolled	Female	Son	Biological children	Yes	Index	Campaign	First-time tester	Male	21	Negative
Already enrolled	Male	Son	Biological children	Yes	Index	Campaign	Re-test	Male	3	Negative
Already enrolled	Female	Daughter	Biological children	Yes	Index	Campaign	First-time tester	Female	6	Negative
Already enrolled	Female	Daughter	Biological children	Yes	Index	Campaign	Re-test	Female	2	Negative
Already enrolled	Female	Daughter	Biological children	Yes	Index	Campaign	First-time tester	Female	4	Negative
Already enrolled	Female	Son	Biological children	Yes	Index	Campaign	Re-test	Male	5	Negative
Already enrolled	Male	Son	Biological children	Yes	Index	Campaign	Re-test	Male	3	Negative
Already enrolled	Male	Daughter	Biological children	Yes	Index	Campaign	Re-test	Female	9	Negative
Already enrolled	Female	Daughter	Biological children	Yes	Index	Campaign	Re-test	Female	3	Negative
Already enrolled	Male	Son	Biological children	Yes	Index	Campaign	First-time tester	Male	8	Negative
Already enrolled	Female	Son	Biological children	Yes	Index	Campaign	Re-test	Male	6	Negative
Already enrolled	Female	Daughter	Biological children	Yes	Index	Campaign	Re-test	Female	6	Negative
Already enrolled	Female	Daughter	Biological children	Yes	Index	Campaign	First-time tester	Female	6	Negative
Already enrolled	Female	Daughter	Biological children	Yes	Index	Campaign	Re-test	Female	6	Negative
Already enrolled	Female	Daughter	Biological children	Yes	Index	Campaign	Re-test	Female	3	Negative
Already enrolled	Female	Son	Biological children	Yes	Index	Campaign	Re-test	Male	2	Negative
Already enrolled	Female	Son	Biological children	Yes	Index	Campaign	Re-test	Male	18	Negative
Already enrolled	Female	Daughter	Biological children	Yes	Index	Campaign	First-time tester	Female	9	Negative
Already enrolled	Female	Daughter	Biological children	Yes	Index	Campaign	Re-test	Female	9	Negative
Already enrolled	Female	Son	Biological children	Yes	Index	Campaign	First-time tester	Male	21	Negative
Already enrolled	Female	Daughter	Biological children	Yes	Index	Campaign	Re-test	Female	13	Negative
Already enrolled	Female	Daughter	Biological children	Yes	Index	Campaign	Re-test	Female	2	Negative
Already enrolled	Female	Daughter	Biological children	Yes	Index	Campaign	Re-test	Female	2	Negative
Already enrolled	Female	Daughter	Biological children	Yes	Index	Campaign	Re-test	Female	25	Negative
Already enrolled	Female	Daughter	Biological children	Yes	Index	Campaign	First-time tester	Female	4	Negative
Already enrolled	Male	Daughter	Biological children	Yes	Index	Campaign	Re-test	Female	4	Negative
Already enrolled	Female	Son	Biological children	Yes	Index	Campaign	Re-test	Male	2	Negative
Already enrolled	Female	Son	Biological children	Yes	Index	Campaign	Re-test	Male	4	Negative
Already enrolled	Female	Son	Biological children	Yes	Index	Campaign	Re-test	Male	6	Negative
Already enrolled	Female	Daughter	Biological children	Yes	Index	Campaign	First-time tester	Female	7	Negative
Already enrolled	Female	Daughter	Biological children	Yes	Index	Campaign	First-time tester	Female	6	Negative
Already enrolled	Female	Son	Biological children	Yes	Index	Campaign	First-time tester	Male	5	Negative
Already enrolled	Female	Daughter	Biological children	Yes	Index	Campaign	Re-test	Female	11	Negative
Already enrolled	Female	Daughter	Biological children	Yes	Index	Campaign	Re-test	Female	9	Negative
Already enrolled	Female	Daughter	Biological children	Yes	Index	Campaign	Re-test	Female	6	Negative
Already enrolled	Female	Daughter	Biological children	Yes	Index	Campaign	Re-test	Female	7	Negative
Already enrolled	Female	Daughter	Biological children	Yes	Index	Campaign	Re-test	Female	14	Negative
Already enrolled	Female	Daughter	Biological children	Yes	Index	Campaign	Re-test	Female	24	Positive
Already enrolled	Female	Daughter	Biological children	Yes	Index	Campaign	Re-test	Female	24	Positive
Already enrolled	Female	Daughter	Biological children	Yes	Index	Campaign	First-time tester	Female	6	Negative
Already enrolled	Female	Daughter	Biological children	Yes	Index	Campaign	Re-test	Female	6	Negative
Already enrolled	Female	Daughter	Biological children	Yes	Index	Campaign	Re-test	Female	7	Negative
Already enrolled	Female	Daughter	Biological children	Yes	Index	Campaign	Re-test	Female	14	Negative
Already enrolled	Female	Son	Biological children	Yes	Index	Campaign	First-time tester	Male	5	Negative
Already enrolled	Female	Daughter	Biological children	Yes	Index	Campaign	First-time tester	Female	7	Negative
Already enrolled	Female	Daughter	Biological children	Yes	Index	Campaign	Re-test	Female	11	Negative
Already enrolled	Female	Daughter	Biological children	Yes	Index	Campaign	Re-test	Female	9	Negative
Already enrolled	Female	Son	Biological children	Yes	Index	Campaign	Re-test	Male	4	Negative
Already enrolled	Female	Son	Biological children	Yes	Index	Campaign	Re-test	Male	6	Negative
Already enrolled	Female	Daughter	Biological children	Yes	Index	Campaign	First-time tester	Female	2	Negative
Already enrolled	Female	Daughter	Biological children	Yes	Index	Campaign	First-time tester	Female	7	Negative
Already enrolled	Female	Son	Biological children	Yes	Index	Campaign	Re-test	Male	15	Negative
Already enrolled	Female	Son	Biological children	Yes	Index	Campaign	Re-test	Male	5	Negative
Already enrolled	Female	Daughter	Biological children	Yes	Index	Campaign	First-time tester	Female	2	Negative
Already enrolled	Female	Daughter	Biological children	Yes	Index	Campaign	Re-test	Female	5	Negative
Already enrolled	Female	Son	Biological children	Yes	Index	Campaign	First-time tester	Male	10	Negative
Already enrolled	Female	Daughter	Biological children	Yes	Index	Campaign	First-time tester	Female	8	Negative
Already enrolled	Female	Daughter	Biological children	Yes	Index	Campaign	Re-test	Female	3	Negative
Already enrolled	Female	Son	Biological children	Yes	Index	Campaign	First-time tester	Male	10	Negative
Already enrolled	Female	Daughter	Biological children	Yes	Index	Campaign	First-time tester	Female	12	Negative
Already enrolled	Female	Daughter	Biological children	Yes	Index	Door-to-door/Home-based	Re-test	Female	7	Negative
Already enrolled	Female	Daughter	Biological children	Yes	Index	Door-to-door/Home-based	First-time tester	Female	11	Negative
Already enrolled	Female	Daughter	Biological children	Yes	Index	Door-to-door/Home-based	Re-test	Female	18	Negative
Already enrolled	Female	Other Specify	Any relationship	No	Index	Door-to-door/Home-based	Re-test	Female	2	Negative
Already enrolled	Female	Daughter	Biological children	Yes	Index	Door-to-door/Home-based	Re-test	Female	3	Negative
Already enrolled	Female	Daughter	Biological children	Yes	Index	Door-to-door/Home-based	Re-test	Female	9	Negative
Already enrolled	Female	Daughter	Biological children	Yes	Index	Door-to-door/Home-based	Re-test	Female	2	Negative
Already enrolled	Female	Other Specify	Any relationship	No	Index	Door-to-door/Home-based	First-time tester	Female	12	Negative
Already enrolled	Female	Other Specify	Any relationship	No	Index	Door-to-door/Home-based	Re-test	Female	45	Negative
Already enrolled	Male	Other Specify	Any relationship	No	Index	Door-to-door/Home-based	Re-test	Male	11	Negative
Already enrolled	Female	Son	Biological children	Yes	Index	Door-to-door/Home-based	First-time tester	Male	2	Negative
Already enrolled	Female	Daughter	Biological children	Yes	Index	Door-to-door/Home-based	First-time tester	Female	2	Negative
Already enrolled	Female	Daughter	Biological children	Yes	Index	Door-to-door/Home-based	Re-test	Female	5	Negative
Already enrolled	Female	Daughter	Biological children	Yes	Index	Door-to-door/Home-based	First-time tester	Female	6	Negative
Already enrolled	Female	Daughter	Biological children	Yes	Index	Door-to-door/Home-based	First-time tester	Female	7	Negative
Already enrolled	Female	Daughter	Biological children	Yes	Index	Door-to-door/Home-based	Re-test	Female	20	Negative
Already enrolled	Female	Son	Biological children	Yes	Index	Door-to-door/Home-based	Re-test	Male	20	Negative
Already enrolled	Female	Daughter	Biological children	Yes	Index	Door-to-door/Home-based	Re-test	Female	16	Negative
Already enrolled	Female	Daughter	Biological children	Yes	Index	Door-to-door/Home-based	Re-test	Female	11	Negative
Already enrolled	Female	Son	Biological children	Yes	Index	Door-to-door/Home-based	Re-test	Male	16	Negative
Already enrolled	Female	Son	Biological children	Yes	Index	Door-to-door/Home-based	Re-test	Male	9	Negative
Already enrolled	Female	Son	Biological children	Yes	Index	Door-to-door/Home-based	Re-test	Male	13	Negative
Already enrolled	Female	Son	Biological children	Yes	Index	Door-to-door/Home-based	First-time tester	Male	2	Negative
Already enrolled	Female	Other Specify	Any relationship	No	Index	Door-to-door/Home-based	Re-test	Female	75	Negative
Already enrolled	Female	Son	Biological children	Yes	Index	Door-to-door/Home-based	Re-test	Male	3	Negative
Already enrolled	Female	Daughter	Biological children	Yes	Index	Door-to-door/Home-based	First-time tester	Female	11	Negative
Already enrolled	Female	Other Specify	Any relationship	No	Index	Door-to-door/Home-based	Re-test	Female	19	Negative
Already enrolled	Male	Other Specify	Any relationship	No	Index	Door-to-door/Home-based	Re-test	Male	22	Negative
Already enrolled	Male	Other Specify	Any relationship	No	Index	Door-to-door/Home-based	First-time tester	Female	88	Negative
Already enrolled	Female	Daughter	Biological children	Yes	Index	Door-to-door/Home-based	Re-test	Female	16	Negative
Already enrolled	Male	Girlfriend/ Boyfriend/ Cohabiting Partner	Sexual partner	Yes	Index	Door-to-door/Home-based	First-time tester	Female	26	Positive	Yes
Already enrolled	Female	Son	Biological children	Yes	Index	Door-to-door/Home-based	First-time tester	Male	3	Positive	Yes
Already enrolled	Male	Other Specify	Any relationship	No	Index	Door-to-door/Home-based	First-time tester	Male	16	Negative
Already enrolled	Male	Other Specify	Any relationship	No	Index	Door-to-door/Home-based	First-time tester	Female	5	Negative
Already enrolled	Male	Other Specify	Any relationship	No	Index	Door-to-door/Home-based	First-time tester	Female	10	Negative
Already enrolled	Male	Other Specify	Any relationship	No	Index	Door-to-door/Home-based	Re-test	Female	49	Negative
Already enrolled	Female	Daughter	Biological children	Yes	Index	Door-to-door/Home-based	First-time tester	Female	10	Negative
Already enrolled	Female	Daughter	Biological children	Yes	Index	Door-to-door/Home-based	First-time tester	Female	13	Negative
Already enrolled	Female	Other Specify	Any relationship	No	Index	Door-to-door/Home-based	First-time tester	Female	12	Negative
Already enrolled	Female	Other Specify	Any relationship	No	Index	Door-to-door/Home-based	Re-test	Female	55	Negative
Already enrolled	Female	Son	Biological children	Yes	Index	Door-to-door/Home-based	Re-test	Male	21	Negative
Already enrolled	Female	Daughter	Biological children	Yes	Index	Door-to-door/Home-based	Re-test	Female	15	Negative
Already enrolled	Female	Other Specify	Any relationship	No	Index	Door-to-door/Home-based	Re-test	Male	5	Negative
Already enrolled	Female	Other Specify	Any relationship	No	Index	Door-to-door/Home-based	Re-test	Female	7	Negative
Already enrolled	Female	Other Specify	Any relationship	No	Index	Door-to-door/Home-based	Re-test	Female	8	Negative
Already enrolled	Female	Other Specify	Any relationship	No	Index	Door-to-door/Home-based	First-time tester	Female	2	Negative
Already enrolled	Female	Other Specify	Any relationship	No	Index	Door-to-door/Home-based	First-time tester	Male	5	Negative
Already enrolled	Female	Other Specify	Any relationship	No	Index	Door-to-door/Home-based	Re-test	Female	25	Negative
Already enrolled	Female	Other Specify	Any relationship	No	Index	Door-to-door/Home-based	First-time tester	Female	2	Negative
Already enrolled	Female	Other Specify	Any relationship	No	Index	Door-to-door/Home-based	First-time tester	Male	12	Negative
Newly diagnosed	Male	Son	Biological children	Yes	Index	Door-to-door/Home-based	First-time tester	Male	3	Negative
Newly diagnosed	Male	Son	Biological children	Yes	Index	Door-to-door/Home-based	First-time tester	Male	8	Negative
Newly diagnosed	Male	Wife	Sexual partner	Yes	Index	Door-to-door/Home-based	Re-test	Female	29	Negative
Already enrolled	Female	Son	Biological children	Yes	Index	Door-to-door/Home-based	Re-test	Male	9	Negative
Already enrolled	Female	Other Specify	Any relationship	No	Index	Door-to-door/Home-based	Re-test	Male	2	Negative
Already enrolled	Female	Other Specify	Any relationship	No	Index	Door-to-door/Home-based	First-time tester	Male	3	Negative
Already enrolled	Female	Other Specify	Any relationship	No	Index	Door-to-door/Home-based	First-time tester	Male	3	Negative
Already enrolled	Female	Other Specify	Any relationship	No	Index	Door-to-door/Home-based	Re-test	Female	23	Negative
Already enrolled	Female	Other Specify	Any relationship	No	Index	Door-to-door/Home-based	First-time tester	Male	2	Negative
Already enrolled	Female	Other Specify	Any relationship	No	Index	Door-to-door/Home-based	Re-test	Male	3	Negative
Already enrolled	Female	Other Specify	Any relationship	No	Index	Door-to-door/Home-based	First-time tester	Female	4	Negative
Already enrolled	Female	Other Specify	Any relationship	No	Index	Door-to-door/Home-based	Re-test	Male	5	Negative
Already enrolled	Female	Other Specify	Any relationship	No	Index	Door-to-door/Home-based	First-time tester	Female	9	Negative
Already enrolled	Female	Other Specify	Any relationship	No	Index	Door-to-door/Home-based	Re-test	Female	22	Negative
Already enrolled	Female	Other Specify	Any relationship	No	Index	Door-to-door/Home-based	Re-test	Female	27	Negative
Already enrolled	Male	Son	Biological children	Yes	Index	Door-to-door/Home-based	Re-test	Male	17	Negative
Already enrolled	Male	Daughter	Biological children	Yes	Index	Door-to-door/Home-based	Re-test	Female	22	Negative
Already enrolled	Female	Son	Biological children	Yes	Index	Door-to-door/Home-based	First-time tester	Male	6	Negative
Already enrolled	Female	Daughter	Biological children	Yes	Index	Door-to-door/Home-based	Re-test	Female	7	Negative
Already enrolled	Female	Grand Mother	Any relationship	No	Index	Door-to-door/Home-based	Re-test	Female	79	Negative
Already enrolled	Female	Daughter	Biological children	Yes	Index	Door-to-door/Home-based	Re-test	Female	11	Negative
Already enrolled	Female	Grand Mother	Any relationship	No	Index	Door-to-door/Home-based	First-time tester	Female	69	Negative
Already enrolled	Female	Other Specify	Any relationship	No	Index	Door-to-door/Home-based	First-time tester	Female	9	Negative
Already enrolled	Female	Other Specify	Any relationship	No	Index	Door-to-door/Home-based	Re-test	Male	8	Negative
Already enrolled	Male	Daughter	Biological children	Yes	Index	Door-to-door/Home-based	First-time tester	Female	11	Negative
Already enrolled	Male	Other Specify	Any relationship	No	Index	Door-to-door/Home-based	Re-test	Female	13	Negative
Already enrolled	Female	Daughter	Biological children	Yes	Index	Door-to-door/Home-based	First-time tester	Female	7	Negative
Already enrolled	Female	Son	Biological children	Yes	Index	Door-to-door/Home-based	Re-test	Male	27	Negative
Already enrolled	Female	Other Specify	Any relationship	No	Index	Door-to-door/Home-based	Re-test	Male	14	Negative
Already enrolled	Male	Daughter	Biological children	Yes	Index	Door-to-door/Home-based	Re-test	Female	20	Negative
Already enrolled	Male	Daughter	Biological children	Yes	Index	Door-to-door/Home-based	Re-test	Female	8	Negative
Already enrolled	Female	Daughter	Biological children	Yes	Index	Door-to-door/Home-based	Re-test	Female	5	Negative
Already enrolled	Female	Son	Biological children	Yes	Index	Door-to-door/Home-based	First-time tester	Male	7	Negative
Already enrolled	Female	Son	Biological children	Yes	Index	Door-to-door/Home-based	First-time tester	Male	13	Negative
Already enrolled	Female	Son	Biological children	Yes	Index	Door-to-door/Home-based	First-time tester	Male	7	Negative
Already enrolled	Female	Other Specify	Any relationship	No	Index	Door-to-door/Home-based	Re-test	Male	16	Negative
Already enrolled	Female	Other Specify	Any relationship	No	Index	Door-to-door/Home-based	First-time tester	Female	11	Negative
Already enrolled	Female	Other Specify	Any relationship	No	Index	Door-to-door/Home-based	Re-test	Female	24	Negative
Already enrolled	Female	Other Specify	Any relationship	No	Index	Door-to-door/Home-based	First-time tester	Male	25	Negative
Already enrolled	Female	Other Specify	Any relationship	No	Index	Door-to-door/Home-based	Re-test	Male	50	Negative
Already enrolled	Female	Daughter	Biological children	Yes	Index	Door-to-door/Home-based	Re-test	Female	3	Negative
Already enrolled	Female	Daughter	Biological children	Yes	Index	Door-to-door/Home-based	Re-test	Female	7	Negative
Already enrolled	Female	Other Specify	Any relationship	No	Index	Door-to-door/Home-based	Re-test	Male	16	Negative
Already enrolled	Female	Other Specify	Any relationship	No	Index	Door-to-door/Home-based	First-time tester	Female	10	Negative
Already enrolled	Male	Son	Biological children	Yes	Index	Door-to-door/Home-based	Re-test	Male	7	Negative
Already enrolled	Female	Son	Biological children	Yes	Index	Door-to-door/Home-based	Re-test	Male	24	Negative
Already enrolled	Female	Other Specify	Any relationship	No	Index	Door-to-door/Home-based	Re-test	Male	6	Negative
Already enrolled	Female	Other Specify	Any relationship	No	Index	Door-to-door/Home-based	Re-test	Male	21	Negative
Already enrolled	Female	Son	Biological children	Yes	Index	Door-to-door/Home-based	Re-test	Male	17	Negative
Already enrolled	Male	Girlfriend/ Boyfriend/ Cohabiting Partner	Sexual partner	Yes	Index	Door-to-door/Home-based	Re-test	Female	24	Positive
Already enrolled	Female	Other Specify	Any relationship	No	Index	Door-to-door/Home-based	First-time tester	Female	2	Negative
Already enrolled	Female	Other Specify	Any relationship	No	Index	Door-to-door/Home-based	Re-test	Female	4	Negative
Already enrolled	Male	Son	Biological children	Yes	Index	Door-to-door/Home-based	First-time tester	Male	17	Negative
Already enrolled	Male	Grand Mother	Any relationship	No	Index	Door-to-door/Home-based	Re-test	Female	75	Negative
Already enrolled	Male	Uncle	Any relationship	No	Index	Door-to-door/Home-based	Re-test	Female	3	Negative
Already enrolled	Male	Other Specify	Any relationship	No	Index	Door-to-door/Home-based	Re-test	Female	5	Negative
Already enrolled	Female	Son	Biological children	Yes	Index	Door-to-door/Home-based	First-time tester	Male	11	Negative
Already enrolled	Female	Son	Biological children	Yes	Index	Door-to-door/Home-based	First-time tester	Male	9	Negative
Already enrolled	Female	Other Specify	Any relationship	No	Index	Door-to-door/Home-based	First-time tester	Male	7	Negative
Already enrolled	Female	Other Specify	Any relationship	No	Index	Door-to-door/Home-based	Re-test	Male	11	Negative
Already enrolled	Female	Other Specify	Any relationship	No	Index	Door-to-door/Home-based	First-time tester	Female	71	Negative
Already enrolled	Female	Son	Biological children	Yes	Index	Door-to-door/Home-based	Re-test	Male	33	Negative
Already enrolled	Female	Daughter	Biological children	Yes	Index	Door-to-door/Home-based	Re-test	Female	31	Negative
Already enrolled	Female	Other Specify	Any relationship	No	Index	Door-to-door/Home-based	Re-test	Female	9	Negative
Already enrolled	Female	Other Specify	Any relationship	No	Index	Door-to-door/Home-based	Re-test	Male	12	Negative
Already enrolled	Female	Son	Biological children	Yes	Index	Door-to-door/Home-based	Re-test	Male	19	Negative
Already enrolled	Female	Daughter	Biological children	Yes	Index	Door-to-door/Home-based	Re-test	Female	7	Negative
Already enrolled	Female	Daughter	Biological children	Yes	Index	Door-to-door/Home-based	Re-test	Female	13	Negative
Already enrolled	Female	Other Specify	Any relationship	No	Index	Door-to-door/Home-based	Re-test	Male	3	Negative
Already enrolled	Female	Other Specify	Any relationship	No	Index	Door-to-door/Home-based	Re-test	Male	11	Negative
Already enrolled	Female	Other Specify	Any relationship	No	Index	Door-to-door/Home-based	Re-test	Female	65	Negative
Already enrolled	Male	Other Specify	Any relationship	No	Index	Door-to-door/Home-based	First-time tester	Male	20	Negative
Already enrolled	Male	Other Specify	Any relationship	No	Index	Door-to-door/Home-based	First-time tester	Male	16	Negative
Already enrolled	Male	Other Specify	Any relationship	No	Index	Door-to-door/Home-based	First-time tester	Female	3	Negative
Already enrolled	Male	Other Specify	Any relationship	No	Index	Door-to-door/Home-based	First-time tester	Female	20	Negative
Already enrolled	Female	Son	Biological children	Yes	Index	Door-to-door/Home-based	First-time tester	Male	4	Negative
Already enrolled	Female	Other Specify	Any relationship	No	Index	Door-to-door/Home-based	First-time tester	Male	4	Negative
Already enrolled	Female	Other Specify	Any relationship	No	Index	Door-to-door/Home-based	Re-test	Male	13	Negative
Already enrolled	Female	Other Specify	Any relationship	No	Index	Door-to-door/Home-based	First-time tester	Female	56	Negative
Already enrolled	Female	Daughter	Biological children	Yes	Index	Door-to-door/Home-based	First-time tester	Female	11	Negative
Already enrolled	Female	Daughter	Biological children	Yes	Index	Door-to-door/Home-based	Re-test	Female	18	Negative
Already enrolled	Male	Daughter	Biological children	Yes	Index	Door-to-door/Home-based	Re-test	Female	8	Negative
Newly diagnosed	Male	Other Specify	Any relationship	No	Index	Door-to-door/Home-based	Re-test	Male	35	Negative
Already enrolled	Female	Aunt	Any relationship	No	Index	Door-to-door/Home-based	Re-test	Female	50	Negative
Already enrolled	Female	Other Specify	Any relationship	No	Index	Door-to-door/Home-based	First-time tester	Female	13	Negative
Already enrolled	Female	Son	Biological children	Yes	Index	Door-to-door/Home-based	Re-test	Male	4	Negative
Already enrolled	Male	Other Specify	Any relationship	No	Index	Door-to-door/Home-based	First-time tester	Female	16	Negative
Already enrolled	Male	Other Specify	Any relationship	No	Index	Door-to-door/Home-based	Re-test	Female	18	Negative
Already enrolled	Male	Other Specify	Any relationship	No	Index	Door-to-door/Home-based	Re-test	Female	19	Negative
Already enrolled	Male	Other Specify	Any relationship	No	Index	Door-to-door/Home-based	Re-test	Male	19	Negative
Already enrolled	Male	Other Specify	Any relationship	No	Index	Door-to-door/Home-based	Re-test	Male	3	Negative
Already enrolled	Male	Other Specify	Any relationship	No	Index	Door-to-door/Home-based	Re-test	Female	4	Negative
Already enrolled	Male	Other Specify	Any relationship	No	Index	Door-to-door/Home-based	Re-test	Female	9	Negative
Already enrolled	Female	Son	Biological children	Yes	Index	Door-to-door/Home-based	Re-test	Male	12	Negative
Already enrolled	Female	Other Specify	Any relationship	No	Index	Door-to-door/Home-based	Re-test	Female	14	Negative
Already enrolled	Female	Daughter	Biological children	Yes	Index	Door-to-door/Home-based	First-time tester	Female	19	Negative
Already enrolled	Female	Husband	Sexual partner	Yes	Index	Door-to-door/Home-based	Re-test	Male	37	Negative
Already enrolled	Female	Daughter	Biological children	Yes	Index	Door-to-door/Home-based	Re-test	Female	16	Negative
Already enrolled	Female	Daughter	Biological children	Yes	Index	Door-to-door/Home-based	First-time tester	Female	4	Negative
Already enrolled	Female	Daughter	Biological children	Yes	Index	Door-to-door/Home-based	First-time tester	Female	6	Negative
Already enrolled	Female	Other Specify	Any relationship	No	Index	Door-to-door/Home-based	Re-test	Male	14	Negative
Already enrolled	Female	Other Specify	Any relationship	No	Index	Door-to-door/Home-based	First-time tester	Male	4	Negative
Already enrolled	Female	Other Specify	Any relationship	No	Index	Door-to-door/Home-based	First-time tester	Male	8	Negative
Already enrolled	Female	Other Specify	Any relationship	No	Index	Door-to-door/Home-based	First-time tester	Male	11	Negative
Already enrolled	Male	Wife	Sexual partner	Yes	Index	Door-to-door/Home-based	Re-test	Female	25	Positive
Already enrolled	Female	Daughter	Biological children	Yes	Index	Door-to-door/Home-based	First-time tester	Female	8	Negative
Already enrolled	Female	Other Specify	Any relationship	No	Index	Door-to-door/Home-based	First-time tester	Female	6	Negative
Already enrolled	Female	Other Specify	Any relationship	No	Index	Door-to-door/Home-based	Re-test	Female	24	Negative
Newly diagnosed	Male	Daughter	Biological children	Yes	Index	Door-to-door/Home-based	First-time tester	Female	10	Negative
Newly diagnosed	Male	Wife	Sexual partner	Yes	Index	Door-to-door/Home-based	Re-test	Female	24	Negative
Already enrolled	Female	Other Specify	Any relationship	No	Index	Door-to-door/Home-based	First-time tester	Male	7	Negative
Already enrolled	Female	Other Specify	Any relationship	No	Index	Door-to-door/Home-based	Re-test	Female	55	Negative
Already enrolled	Female	Other Specify	Any relationship	No	Index	Door-to-door/Home-based	Re-test	Male	60	Negative
Already enrolled	Female	Other Specify	Any relationship	No	Index	Door-to-door/Home-based	Re-test	Male	69	Negative
Already enrolled	Male	Son	Biological children	Yes	Index	Door-to-door/Home-based	First-time tester	Male	10	Negative
Already enrolled	Male	Daughter	Biological children	Yes	Index	Door-to-door/Home-based	Re-test	Female	12	Negative
Already enrolled	Male	Uncle	Any relationship	No	Index	Door-to-door/Home-based	Re-test	Male	43	Negative
Already enrolled	Male	Other Specify	Any relationship	No	Index	Door-to-door/Home-based	Re-test	Male	6	Negative
Already enrolled	Male	Other Specify	Any relationship	No	Index	Door-to-door/Home-based	First-time tester	Male	7	Negative
Already enrolled	Male	Other Specify	Any relationship	No	Index	Door-to-door/Home-based	Re-test	Female	8	Negative
Already enrolled	Male	Other Specify	Any relationship	No	Index	Door-to-door/Home-based	First-time tester	Female	9	Negative
Already enrolled	Male	Other Specify	Any relationship	No	Index	Door-to-door/Home-based	Re-test	Female	11	Negative
Already enrolled	Male	Other Specify	Any relationship	No	Index	Door-to-door/Home-based	Re-test	Female	13	Negative
Already enrolled	Male	Other Specify	Any relationship	No	Index	Door-to-door/Home-based	Re-test	Female	32	Negative
Already enrolled	Male	Other Specify	Any relationship	No	Index	Door-to-door/Home-based	First-time tester	Female	10	Negative
Already enrolled	Male	Other Specify	Any relationship	No	Index	Door-to-door/Home-based	Re-test	Female	10	Negative
Already enrolled	Male	Other Specify	Any relationship	No	Index	Door-to-door/Home-based	First-time tester	Female	12	Negative
Already enrolled	Male	Other Specify	Any relationship	No	Index	Door-to-door/Home-based	Re-test	Female	14	Negative
Already enrolled	Female	Son	Biological children	Yes	Index	Door-to-door/Home-based	Re-test	Male	2	Positive	Yes
Already enrolled	Female	Other Specify	Any relationship	No	Index	Door-to-door/Home-based	Re-test	Male	16	Negative
Already enrolled	Female	Other Specify	Any relationship	No	Index	Door-to-door/Home-based	Re-test	Female	23	Negative
Already enrolled	Female	Other Specify	Any relationship	No	Index	Door-to-door/Home-based	Re-test	Male	23	Negative
Already enrolled	Female	Other Specify	Any relationship	No	Index	Door-to-door/Home-based	First-time tester	Female	4	Negative
Already enrolled	Female	Other Specify	Any relationship	No	Index	Door-to-door/Home-based	First-time tester	Female	7	Negative
Already enrolled	Female	Other Specify	Any relationship	No	Index	Door-to-door/Home-based	Re-test	Female	27	Negative
Already enrolled	Female	Son	Biological children	Yes	Index	Door-to-door/Home-based	Re-test	Male	3	Negative
Already enrolled	Female	Other Specify	Any relationship	No	Index	Door-to-door/Home-based	Re-test	Male	28	Positive
Already enrolled	Female	Other Specify	Any relationship	No	Index	Door-to-door/Home-based	First-time tester	Male	11	Negative
Newly diagnosed	Female	Son	Biological children	Yes	Index	Door-to-door/Home-based	Re-test	Male	10	Negative
Newly diagnosed	Female	Other Specify	Any relationship	No	Index	Door-to-door/Home-based	First-time tester	Male	11	Negative
Newly diagnosed	Female	Son	Biological children	Yes	Index	Door-to-door/Home-based	First-time tester	Male	3	Negative
Already enrolled	Female	Other Specify	Any relationship	No	Index	Door-to-door/Home-based	First-time tester	Male	13	Negative
Already enrolled	Female	Other Specify	Any relationship	No	Index	Door-to-door/Home-based	Re-test	Male	64	Negative
Already enrolled	Female	Daughter	Biological children	Yes	Index	Door-to-door/Home-based	First-time tester	Female	10	Negative
Already enrolled	Female	Husband	Sexual partner	Yes	Index	Door-to-door/Home-based	Re-test	Male	44	Negative
Already enrolled	Female	Other Specify	Any relationship	No	Index	Door-to-door/Home-based	Re-test	Female	62	Negative
Already enrolled	Male	Son	Biological children	Yes	Index	Door-to-door/Home-based	First-time tester	Male	3	Negative
Already enrolled	Female	Other Specify	Any relationship	No	Index	Door-to-door/Home-based	First-time tester	Female	4	Negative
Already enrolled	Female	Other Specify	Any relationship	No	Index	Door-to-door/Home-based	Re-test	Male	12	Negative
Already enrolled	Female	Other Specify	Any relationship	No	Index	Door-to-door/Home-based	Re-test	Female	13	Negative
Newly diagnosed	Male	Wife	Sexual partner	Yes	Index	Door-to-door/Home-based	First-time tester	Female	21	Negative
Newly diagnosed	Female	Other Specify	Any relationship	No	Index	Door-to-door/Home-based	Re-test	Female	3	Negative
Newly diagnosed	Female	Other Specify	Any relationship	No	Index	Door-to-door/Home-based	Re-test	Female	13	Negative
Newly diagnosed	Female	Other Specify	Any relationship	No	Index	Door-to-door/Home-based	Re-test	Female	42	Negative
Already enrolled	Male	Girlfriend/ Boyfriend/ Cohabiting Partner	Sexual partner	Yes	Index	Door-to-door/Home-based	Re-test	Female	18	Negative
Already enrolled	Male	Other Specify	Any relationship	No	Index	Door-to-door/Home-based	First-time tester	Male	11	Negative
Already enrolled	Male	Other Specify	Any relationship	No	Index	Door-to-door/Home-based	Re-test	Male	58	Negative
Already enrolled	Male	Other Specify	Any relationship	No	Index	Door-to-door/Home-based	First-time tester	Female	89	Negative
Already enrolled	Male	Daughter	Biological children	Yes	Index	Door-to-door/Home-based	Re-test	Female	37	Negative
Already enrolled	Male	Other Specify	Any relationship	No	Index	Door-to-door/Home-based	Re-test	Female	56	Negative
Already enrolled	Female	Son	Biological children	Yes	Index	Door-to-door/Home-based	Re-test	Male	7	Negative
Already enrolled	Female	Other Specify	Any relationship	No	Index	Door-to-door/Home-based	First-time tester	Male	6	Negative
Already enrolled	Female	Other Specify	Any relationship	No	Index	Door-to-door/Home-based	First-time tester	Male	56	Negative
Already enrolled	Female	Other Specify	Any relationship	No	Index	Door-to-door/Home-based	First-time tester	Female	24	Negative
Already enrolled	Female	Son	Biological children	Yes	Index	Door-to-door/Home-based	First-time tester	Male	5	Negative
Already enrolled	Female	Son	Biological children	Yes	Index	Door-to-door/Home-based	Re-test	Male	9	Negative
Already enrolled	Female	Daughter	Biological children	Yes	Index	Door-to-door/Home-based	Re-test	Female	5	Negative
Already enrolled	Female	Son	Biological children	Yes	Index	Door-to-door/Home-based	First-time tester	Male	19	Negative
Already enrolled	Female	Daughter	Biological children	Yes	Index	Door-to-door/Home-based	First-time tester	Female	17	Negative
Already enrolled	Female	Other Specify	Any relationship	No	Index	Door-to-door/Home-based	Re-test	Female	16	Negative
Already enrolled	Female	Other Specify	Any relationship	No	Index	Door-to-door/Home-based	First-time tester	Male	6	Negative
Already enrolled	Female	Other Specify	Any relationship	No	Index	Door-to-door/Home-based	First-time tester	Male	9	Negative
Already enrolled	Female	Other Specify	Any relationship	No	Index	Door-to-door/Home-based	First-time tester	Male	10	Negative
Already enrolled	Female	Other Specify	Any relationship	No	Index	Door-to-door/Home-based	First-time tester	Male	11	Negative
Already enrolled	Female	Other Specify	Any relationship	No	Index	Door-to-door/Home-based	First-time tester	Male	11	Negative
Already enrolled	Female	Other Specify	Any relationship	No	Index	Door-to-door/Home-based	Re-test	Male	13	Negative
Already enrolled	Male	Other Specify	Any relationship	No	Index	Door-to-door/Home-based	Re-test	Male	16	Negative
Already enrolled	Male	Other Specify	Any relationship	No	Index	Door-to-door/Home-based	Re-test	Male	2	Negative
Already enrolled	Male	Other Specify	Any relationship	No	Index	Door-to-door/Home-based	Re-test	Male	21	Negative
Already enrolled	Female	Daughter	Biological children	Yes	Index	Door-to-door/Home-based	First-time tester	Female	3	Negative
Already enrolled	Female	Daughter	Biological children	Yes	Index	Door-to-door/Home-based	First-time tester	Female	4	Negative
Already enrolled	Female	Other Specify	Any relationship	No	Index	Door-to-door/Home-based	Re-test	Female	71	Negative
Already enrolled	Female	Other Specify	Any relationship	No	Index	Door-to-door/Home-based	Re-test	Female	17	Negative
Already enrolled	Female	Other Specify	Any relationship	No	Index	Door-to-door/Home-based	Re-test	Female	14	Negative
Already enrolled	Female	Other Specify	Any relationship	No	Index	Door-to-door/Home-based	Re-test	Female	15	Negative
Already enrolled	Female	Other Specify	Any relationship	No	Index	Door-to-door/Home-based	Re-test	Female	11	Negative
Already enrolled	Male	Wife	Sexual partner	Yes	Index	Door-to-door/Home-based	Re-test	Female	47	Negative
Already enrolled	Male	Other Specify	Any relationship	No	Index	Door-to-door/Home-based	First-time tester	Female	12	Negative
Already enrolled	Female	Son	Biological children	Yes	Index	Door-to-door/Home-based	Re-test	Male	3	Negative
Already enrolled	Female	Other Specify	Any relationship	No	Index	Door-to-door/Home-based	Re-test	Female	23	Negative
Already enrolled	Male	Other Specify	Any relationship	No	Index	Door-to-door/Home-based	First-time tester	Female	4	Negative
Already enrolled	Male	Other Specify	Any relationship	No	Index	Door-to-door/Home-based	First-time tester	Female	6	Negative
Already enrolled	Male	Other Specify	Any relationship	No	Index	Door-to-door/Home-based	Re-test	Female	75	Negative
Already enrolled	Male	Son	Biological children	Yes	Index	Door-to-door/Home-based	Re-test	Male	8	Negative
Already enrolled	Male	Son	Biological children	Yes	Index	Door-to-door/Home-based	Re-test	Male	12	Negative
Already enrolled	Male	Daughter	Biological children	Yes	Index	Door-to-door/Home-based	Re-test	Female	19	Negative
Already enrolled	Male	Wife	Sexual partner	Yes	Index	Door-to-door/Home-based	Re-test	Female	39	Negative
Already enrolled	Female	Daughter	Biological children	Yes	Index	Door-to-door/Home-based	Re-test	Female	19	Negative
Already enrolled	Female	Daughter	Biological children	Yes	Index	Door-to-door/Home-based	First-time tester	Female	13	Negative
Already enrolled	Female	Other Specify	Any relationship	No	Index	Door-to-door/Home-based	First-time tester	Female	2	Negative
Already enrolled	Female	Other Specify	Any relationship	No	Index	Door-to-door/Home-based	First-time tester	Male	9	Negative
Already enrolled	Male	Son	Biological children	Yes	Index	Door-to-door/Home-based	First-time tester	Male	6	Negative
Already enrolled	Male	Wife	Sexual partner	Yes	Index	Door-to-door/Home-based	Re-test	Female	30	Negative
Already enrolled	Female	Daughter	Biological children	Yes	Index	Door-to-door/Home-based	First-time tester	Female	14	Negative
Already enrolled	Female	Daughter	Biological children	Yes	Index	Door-to-door/Home-based	Re-test	Female	20	Negative
Already enrolled	Male	Other Specify	Any relationship	No	Index	Door-to-door/Home-based	Re-test	Male	4	Negative
Already enrolled	Male	Daughter	Biological children	Yes	Index	Door-to-door/Home-based	First-time tester	Female	16	Negative
Already enrolled	Female	Other Specify	Any relationship	No	Index	Door-to-door/Home-based	Re-test	Male	7	Negative
Already enrolled	Female	Husband	Sexual partner	Yes	Index	Door-to-door/Home-based	Re-test	Male	39	Negative
Already enrolled	Male	Other Specify	Any relationship	No	Index	Door-to-door/Home-based	Re-test	Male	16	Negative
Already enrolled	Female	Other Specify	Any relationship	No	Index	Door-to-door/Home-based	Re-test	Female	45	Negative
Already enrolled	Female	Other Specify	Any relationship	No	Index	Door-to-door/Home-based	Re-test	Male	50	Negative
Already enrolled	Female	Other Specify	Any relationship	No	Index	Door-to-door/Home-based	Re-test	Female	17	Negative
Already enrolled	Female	Daughter	Biological children	Yes	Index	Door-to-door/Home-based	Re-test	Female	8	Positive	Yes
Already enrolled	Male	Wife	Sexual partner	Yes	Index	Door-to-door/Home-based	Re-test	Female	19	Positive	Yes
Already enrolled	Female	Son	Biological children	Yes	Index	Door-to-door/Home-based	First-time tester	Male	19	Negative
Already enrolled	Female	Son	Biological children	Yes	Index	Door-to-door/Home-based	First-time tester	Male	6	Negative
Already enrolled	Female	Son	Biological children	Yes	Index	Door-to-door/Home-based	First-time tester	Male	11	Negative
Already enrolled	Female	Daughter	Biological children	Yes	Index	Door-to-door/Home-based	Re-test	Female	15	Negative
Already enrolled	Female	Daughter	Biological children	Yes	Index	Door-to-door/Home-based	First-time tester	Female	9	Negative
Already enrolled	Female	Other Specify	Any relationship	No	Index	Door-to-door/Home-based	First-time tester	Female	2	Negative
Already enrolled	Female	Other Specify	Any relationship	No	Index	Door-to-door/Home-based	First-time tester	Female	5	Negative
Already enrolled	Female	Other Specify	Any relationship	No	Index	Door-to-door/Home-based	First-time tester	Male	5	Negative
Already enrolled	Female	Other Specify	Any relationship	No	Index	Door-to-door/Home-based	First-time tester	Male	5	Negative
Already enrolled	Female	Other Specify	Any relationship	No	Index	Door-to-door/Home-based	Re-test	Male	43	Negative
Already enrolled	Female	Other Specify	Any relationship	No	Index	Door-to-door/Home-based	Re-test	Male	57	Negative
Already enrolled	Male	Other Specify	Any relationship	No	Index	Door-to-door/Home-based	Re-test	Male	6	Negative
Already enrolled	Female	Daughter	Biological children	Yes	Index	Door-to-door/Home-based	First-time tester	Female	6	Negative
Already enrolled	Female	Daughter	Biological children	Yes	Index	Door-to-door/Home-based	Re-test	Female	6	Negative
Already enrolled	Female	Other Specify	Any relationship	No	Index	Door-to-door/Home-based	Re-test	Male	11	Negative
Already enrolled	Female	Son	Biological children	Yes	Index	Door-to-door/Home-based	Re-test	Male	17	Negative
Already enrolled	Male	Other Specify	Any relationship	No	Index	Door-to-door/Home-based	Re-test	Male	2	Negative
Already enrolled	Male	Other Specify	Any relationship	No	Index	Door-to-door/Home-based	Re-test	Female	5	Negative
Already enrolled	Male	Other Specify	Any relationship	No	Index	Door-to-door/Home-based	Re-test	Male	32	Negative
Already enrolled	Female	Grand Mother	Any relationship	No	Index	Door-to-door/Home-based	First-time tester	Female	79	Negative
Already enrolled	Female	Other Specify	Any relationship	No	Index	Door-to-door/Home-based	First-time tester	Female	2	Negative
Already enrolled	Female	Other Specify	Any relationship	No	Index	Door-to-door/Home-based	First-time tester	Male	4	Negative
Already enrolled	Female	Other Specify	Any relationship	No	Index	Door-to-door/Home-based	First-time tester	Female	6	Negative
Already enrolled	Female	Daughter	Biological children	Yes	Index	Door-to-door/Home-based	Re-test	Female	27	Negative
Already enrolled	Female	Other Specify	Any relationship	No	Index	Door-to-door/Home-based	First-time tester	Female	6	Negative
Already enrolled	Male	Other Specify	Any relationship	No	Index	Door-to-door/Home-based	First-time tester	Male	5	Negative
Already enrolled	Male	Other Specify	Any relationship	No	Index	Door-to-door/Home-based	First-time tester	Female	7	Negative
Already enrolled	Male	Other Specify	Any relationship	No	Index	Door-to-door/Home-based	First-time tester	Male	11	Negative
Already enrolled	Male	Other Specify	Any relationship	No	Index	Door-to-door/Home-based	First-time tester	Female	13	Negative
Already enrolled	Male	Other Specify	Any relationship	No	Index	Door-to-door/Home-based	First-time tester	Female	13	Negative
Already enrolled	Male	Other Specify	Any relationship	No	Index	Door-to-door/Home-based	Re-test	Female	29	Negative
Already enrolled	Male	Other Specify	Any relationship	No	Index	Door-to-door/Home-based	Re-test	Female	17	Negative
Already enrolled	Male	Other Specify	Any relationship	No	Index	Door-to-door/Home-based	First-time tester	Female	4	Negative
Already enrolled	Male	Other Specify	Any relationship	No	Index	Door-to-door/Home-based	First-time tester	Female	4	Negative
Already enrolled	Male	Other Specify	Any relationship	No	Index	Door-to-door/Home-based	Re-test	Male	7	Negative
Already enrolled	Male	Other Specify	Any relationship	No	Index	Door-to-door/Home-based	First-time tester	Male	14	Negative
Already enrolled	Female	Other Specify	Any relationship	No	Index	Door-to-door/Home-based	First-time tester	Male	3	Negative
Already enrolled	Female	Other Specify	Any relationship	No	Index	Door-to-door/Home-based	First-time tester	Male	6	Negative
Already enrolled	Female	Other Specify	Any relationship	No	Index	Door-to-door/Home-based	Re-test	Female	21	Negative
Already enrolled	Female	Son	Biological children	Yes	Index	Door-to-door/Home-based	First-time tester	Male	10	Negative
Already enrolled	Female	Son	Biological children	Yes	Index	Door-to-door/Home-based	First-time tester	Male	16	Negative
Already enrolled	Female	Daughter	Biological children	Yes	Index	Door-to-door/Home-based	First-time tester	Female	8	Negative
Already enrolled	Female	Daughter	Biological children	Yes	Index	Door-to-door/Home-based	Re-test	Female	11	Negative
Newly diagnosed	Female	Son	Biological children	Yes	Index	Door-to-door/Home-based	First-time tester	Male	11	Negative
Newly diagnosed	Female	Other Specify	Any relationship	No	Index	Door-to-door/Home-based	First-time tester	Female	68	Negative
Already enrolled	Female	Other Specify	Any relationship	No	Index	Door-to-door/Home-based	Re-test	Male	22	Negative
Already enrolled	Female	Other Specify	Any relationship	No	Index	Door-to-door/Home-based	Re-test	Female	13	Negative
Already enrolled	Female	Other Specify	Any relationship	No	Index	Door-to-door/Home-based	Re-test	Male	3	Negative
Already enrolled	Female	Other Specify	Any relationship	No	Index	Door-to-door/Home-based	Re-test	Male	4	Negative
Already enrolled	Female	Other Specify	Any relationship	No	Index	Door-to-door/Home-based	Re-test	Female	27	Negative
Already enrolled	Female	Other Specify	Any relationship	No	Index	Door-to-door/Home-based	Re-test	Male	11	Negative
Already enrolled	Female	Other Specify	Any relationship	No	Index	Door-to-door/Home-based	Re-test	Female	18	Negative
Already enrolled	Female	Other Specify	Any relationship	No	Index	Door-to-door/Home-based	Re-test	Male	5	Negative
Already enrolled	Female	Other Specify	Any relationship	No	Index	Door-to-door/Home-based	Re-test	Female	18	Negative
Already enrolled	Female	Other Specify	Any relationship	No	Index	Door-to-door/Home-based	Re-test	Female	4	Negative
Already enrolled	Female	Other Specify	Any relationship	No	Index	Door-to-door/Home-based	Re-test	Female	8	Negative
Already enrolled	Female	Other Specify	Any relationship	No	Index	Door-to-door/Home-based	First-time tester	Female	15	Negative
Already enrolled	Female	Other Specify	Any relationship	No	Index	Door-to-door/Home-based	Re-test	Female	20	Negative
Already enrolled	Female	Other Specify	Any relationship	No	Index	Door-to-door/Home-based	First-time tester	Female	84	Negative
Already enrolled	Female	Other Specify	Any relationship	No	Index	Door-to-door/Home-based	First-time tester	Male	2	Negative
Already enrolled	Female	Other Specify	Any relationship	No	Index	Door-to-door/Home-based	Re-test	Female	23	Negative
Already enrolled	Female	Other Specify	Any relationship	No	Index	Door-to-door/Home-based	First-time tester	Male	32	Negative
Already enrolled	Female	Other Specify	Any relationship	No	Index	Door-to-door/Home-based	Re-test	Male	17	Negative
Already enrolled	Female	Other Specify	Any relationship	No	Index	Door-to-door/Home-based	Re-test	Female	17	Negative
Already enrolled	Female	Son	Biological children	Yes	Index	Door-to-door/Home-based	Re-test	Male	19	Negative
Already enrolled	Female	Other Specify	Any relationship	No	Index	Door-to-door/Home-based	First-time tester	Female	2	Negative
Already enrolled	Female	Other Specify	Any relationship	No	Index	Door-to-door/Home-based	Re-test	Male	16	Negative
Already enrolled	Female	Other Specify	Any relationship	No	Index	Door-to-door/Home-based	Re-test	Male	18	Negative
Already enrolled	Female	Other Specify	Any relationship	No	Index	Door-to-door/Home-based	Re-test	Male	19	Negative
Already enrolled	Male	Daughter	Biological children	Yes	Index	Door-to-door/Home-based	Re-test	Female	27	Negative
Newly diagnosed	Male	Daughter	Biological children	Yes	Index	Door-to-door/Home-based	Re-test	Female	11	Negative
Already enrolled	Female	Son	Biological children	Yes	Index	Door-to-door/Home-based	First-time tester	Male	6	Negative
Already enrolled	Female	Daughter	Biological children	Yes	Index	Door-to-door/Home-based	Re-test	Female	5	Negative
Already enrolled	Female	Aunt	Any relationship	No	Index	Door-to-door/Home-based	Re-test	Female	43	Negative
Already enrolled	Male	Son	Biological children	Yes	Index	Door-to-door/Home-based	Re-test	Male	10	Negative
Already enrolled	Male	Uncle	Any relationship	No	Index	Door-to-door/Home-based	Re-test	Male	55	Negative
Already enrolled	Female	Son	Biological children	Yes	Index	Door-to-door/Home-based	Re-test	Male	4	Negative
Already enrolled	Female	Son	Biological children	Yes	Index	Door-to-door/Home-based	First-time tester	Male	7	Negative
Already enrolled	Female	Daughter	Biological children	Yes	Index	Door-to-door/Home-based	First-time tester	Female	10	Negative
Already enrolled	Female	Daughter	Biological children	Yes	Index	Door-to-door/Home-based	Re-test	Female	12	Negative
Already enrolled	Female	Grand Father	Any relationship	No	Index	Door-to-door/Home-based	Re-test	Male	72	Negative
Already enrolled	Male	Son	Biological children	Yes	Index	Door-to-door/Home-based	Re-test	Male	5	Negative
Already enrolled	Female	Other Specify	Any relationship	No	Index	Door-to-door/Home-based	Re-test	Female	11	Negative
Already enrolled	Female	Daughter	Biological children	Yes	Index	Door-to-door/Home-based	Re-test	Female	11	Negative
Already enrolled	Female	Daughter	Biological children	Yes	Index	Door-to-door/Home-based	Re-test	Female	11	Negative
Already enrolled	Female	Daughter	Biological children	Yes	Index	Door-to-door/Home-based	Re-test	Female	14	Negative
Already enrolled	Female	Other Specify	Any relationship	No	Index	Door-to-door/Home-based	First-time tester	Female	13	Negative
Newly diagnosed	Female	Other Specify	Any relationship	No	Index	Door-to-door/Home-based	Re-test	Female	12	Negative
Already enrolled	Female	Other Specify	Any relationship	No	Index	Door-to-door/Home-based	Re-test	Male	4	Negative
Already enrolled	Female	Other Specify	Any relationship	No	Index	Door-to-door/Home-based	Re-test	Female	5	Negative
Already enrolled	Male	Other Specify	Any relationship	No	Index	Door-to-door/Home-based	Re-test	Female	18	Negative
Already enrolled	Male	Other Specify	Any relationship	No	Index	Door-to-door/Home-based	Re-test	Female	4	Negative
Already enrolled	Male	Other Specify	Any relationship	No	Index	Door-to-door/Home-based	Re-test	Female	6	Negative
Already enrolled	Male	Other Specify	Any relationship	No	Index	Door-to-door/Home-based	Re-test	Female	10	Negative
Already enrolled	Male	Other Specify	Any relationship	No	Index	Door-to-door/Home-based	Re-test	Female	23	Negative
Already enrolled	Female	Other Specify	Any relationship	No	Index	Door-to-door/Home-based	Re-test	Female	12	Negative
Already enrolled	Female	Other Specify	Any relationship	No	Index	Door-to-door/Home-based	Re-test	Male	30	Negative
Already enrolled	Female	Other Specify	Any relationship	No	Index	Door-to-door/Home-based	Re-test	Female	44	Positive	Yes
Already enrolled	Female	Other Specify	Any relationship	No	Index	Door-to-door/Home-based	First-time tester	Female	7	Negative
Already enrolled	Male	Other Specify	Any relationship	No	Index	Door-to-door/Home-based	First-time tester	Female	7	Negative
Already enrolled	Male	Son	Biological children	Yes	Index	Door-to-door/Home-based	Re-test	Male	2	Negative
Already enrolled	Female	Other Specify	Any relationship	No	Index	Door-to-door/Home-based	Re-test	Female	2	Negative
Already enrolled	Female	Other Specify	Any relationship	No	Index	Door-to-door/Home-based	Re-test	Female	29	Negative
Already enrolled	Female	Daughter	Biological children	Yes	Index	Door-to-door/Home-based	First-time tester	Female	11	Negative
Already enrolled	Female	Other Specify	Any relationship	No	Index	Door-to-door/Home-based	First-time tester	Male	4	Negative
Already enrolled	Female	Other Specify	Any relationship	No	Index	Door-to-door/Home-based	Re-test	Female	70	Negative
Already enrolled	Female	Daughter	Biological children	Yes	Index	Door-to-door/Home-based	Re-test	Female	4	Negative
Already enrolled	Female	Other Specify	Any relationship	No	Index	Door-to-door/Home-based	Re-test	Male	2	Negative
Already enrolled	Female	Other Specify	Any relationship	No	Index	Door-to-door/Home-based	First-time tester	Female	3	Negative
Already enrolled	Female	Other Specify	Any relationship	No	Index	Door-to-door/Home-based	Re-test	Female	20	Negative
Already enrolled	Male	Son	Biological children	Yes	Index	Door-to-door/Home-based	Re-test	Male	5	Negative
Already enrolled	Male	Grand Mother	Any relationship	No	Index	Door-to-door/Home-based	Re-test	Female	84	Negative
Already enrolled	Female	Daughter	Biological children	Yes	Index	Door-to-door/Home-based	First-time tester	Female	9	Negative
Already enrolled	Female	Daughter	Biological children	Yes	Index	Door-to-door/Home-based	First-time tester	Female	11	Negative
Already enrolled	Female	Son	Biological children	Yes	Index	Door-to-door/Home-based	First-time tester	Male	4	Negative
Already enrolled	Male	Other Specify	Any relationship	No	Index	Door-to-door/Home-based	First-time tester	Male	10	Negative
Already enrolled	Male	Son	Biological children	Yes	Index	Door-to-door/Home-based	First-time tester	Male	6	Negative
Already enrolled	Male	Other Specify	Any relationship	No	Index	Door-to-door/Home-based	First-time tester	Male	8	Negative
Already enrolled	Male	Other Specify	Any relationship	No	Index	Door-to-door/Home-based	First-time tester	Female	11	Negative
Already enrolled	Male	Other Specify	Any relationship	No	Index	Door-to-door/Home-based	Re-test	Male	31	Negative
Already enrolled	Female	Other Specify	Any relationship	No	Index	Door-to-door/Home-based	Re-test	Female	16	Negative
Already enrolled	Female	Other Specify	Any relationship	No	Index	Door-to-door/Home-based	Re-test	Male	19	Negative
Already enrolled	Male	Son	Biological children	Yes	Index	Door-to-door/Home-based	First-time tester	Male	10	Negative
Already enrolled	Male	Daughter	Biological children	Yes	Index	Door-to-door/Home-based	Re-test	Female	17	Negative
Already enrolled	Male	Daughter	Biological children	Yes	Index	Door-to-door/Home-based	Re-test	Female	14	Negative
Already enrolled	Female	Son	Biological children	Yes	Index	Door-to-door/Home-based	Re-test	Male	7	Negative
Already enrolled	Female	Daughter	Biological children	Yes	Index	Door-to-door/Home-based	First-time tester	Female	5	Negative
Already enrolled	Female	Other Specify	Any relationship	No	Index	Door-to-door/Home-based	Re-test	Male	2	Negative
Already enrolled	Female	Other Specify	Any relationship	No	Index	Door-to-door/Home-based	Re-test	Female	26	Negative
Already enrolled	Female	Other Specify	Any relationship	No	Index	Door-to-door/Home-based	Re-test	Male	27	Negative
Already enrolled	Female	Other Specify	Any relationship	No	Index	Door-to-door/Home-based	Re-test	Female	7	Negative
Already enrolled	Female	Other Specify	Any relationship	No	Index	Door-to-door/Home-based	Re-test	Female	12	Negative
Already enrolled	Female	Other Specify	Any relationship	No	Index	Door-to-door/Home-based	Re-test	Female	80	Negative
Already enrolled	Female	Daughter	Biological children	Yes	Index	Door-to-door/Home-based	Re-test	Female	15	Negative
Already enrolled	Female	Daughter	Biological children	Yes	Index	Door-to-door/Home-based	Re-test	Female	2	Negative
Already enrolled	Female	Aunt	Any relationship	No	Index	Door-to-door/Home-based	First-time tester	Female	2	Negative
Already enrolled	Female	Aunt	Any relationship	No	Index	Door-to-door/Home-based	First-time tester	Female	4	Negative
Already enrolled	Female	Aunt	Any relationship	No	Index	Door-to-door/Home-based	Re-test	Female	4	Negative
Already enrolled	Female	Son	Biological children	Yes	Index	Door-to-door/Home-based	Re-test	Male	3	Negative
Already enrolled	Male	Wife	Sexual partner	Yes	Index	Door-to-door/Home-based	Re-test	Female	39	Negative
Already enrolled	Female	Son	Biological children	Yes	Index	Door-to-door/Home-based	Re-test	Male	7	Negative
Already enrolled	Female	Daughter	Biological children	Yes	Index	Door-to-door/Home-based	First-time tester	Female	7	Negative
Already enrolled	Female	Daughter	Biological children	Yes	Index	Door-to-door/Home-based	First-time tester	Female	10	Negative
Already enrolled	Female	Son	Biological children	Yes	Index	Door-to-door/Home-based	Re-test	Male	18	Negative
Already enrolled	Female	Other Specify	Any relationship	No	Index	Door-to-door/Home-based	Re-test	Male	14	Negative
Already enrolled	Male	Grand Mother	Any relationship	No	Index	Door-to-door/Home-based	First-time tester	Female	6	Negative
Already enrolled	Male	Other Specify	Any relationship	No	Index	Door-to-door/Home-based	Re-test	Female	65	Negative
Already enrolled	Female	Grand Mother	Any relationship	No	Index	Door-to-door/Home-based	First-time tester	Female	72	Negative
Already enrolled	Female	Other Specify	Any relationship	No	Index	Door-to-door/Home-based	First-time tester	Female	8	Negative
Already enrolled	Female	Daughter	Biological children	Yes	Index	Door-to-door/Home-based	First-time tester	Female	6	Negative
Already enrolled	Female	Daughter	Biological children	Yes	Index	Door-to-door/Home-based	First-time tester	Female	7	Negative
Already enrolled	Female	Daughter	Biological children	Yes	Index	Door-to-door/Home-based	Re-test	Female	8	Negative
Already enrolled	Female	Daughter	Biological children	Yes	Index	Door-to-door/Home-based	Re-test	Female	12	Negative
Already enrolled	Female	Other Specify	Any relationship	No	Index	Door-to-door/Home-based	First-time tester	Female	3	Negative
Already enrolled	Female	Other Specify	Any relationship	No	Index	Door-to-door/Home-based	First-time tester	Female	6	Negative
Already enrolled	Female	Other Specify	Any relationship	No	Index	Door-to-door/Home-based	First-time tester	Male	4	Negative
Already enrolled	Female	Other Specify	Any relationship	No	Index	Door-to-door/Home-based	First-time tester	Female	7	Negative
Already enrolled	Female	Son	Biological children	Yes	Index	Door-to-door/Home-based	Re-test	Male	13	Negative
Already enrolled	Female	Daughter	Biological children	Yes	Index	Door-to-door/Home-based	First-time tester	Female	15	Negative
Already enrolled	Female	Daughter	Biological children	Yes	Index	Door-to-door/Home-based	Re-test	Female	10	Negative
Already enrolled	Female	Other Specify	Any relationship	No	Index	Door-to-door/Home-based	Re-test	Female	3	Negative
Already enrolled	Female	Other Specify	Any relationship	No	Index	Door-to-door/Home-based	First-time tester	Male	2	Positive	Yes
Already enrolled	Female	Daughter	Biological children	Yes	Index	Door-to-door/Home-based	First-time tester	Female	15	Negative
Already enrolled	Female	Other Specify	Any relationship	No	Index	Door-to-door/Home-based	First-time tester	Female	4	Negative
Already enrolled	Female	Other Specify	Any relationship	No	Index	Door-to-door/Home-based	First-time tester	Male	6	Negative
Already enrolled	Female	Daughter	Biological children	Yes	Index	Door-to-door/Home-based	Re-test	Female	8	Negative
Already enrolled	Female	Son	Biological children	Yes	Index	Door-to-door/Home-based	Re-test	Male	14	Negative
Already enrolled	Female	Son	Biological children	Yes	Index	Door-to-door/Home-based	First-time tester	Male	32	Negative
Already enrolled	Female	Other Specify	Any relationship	No	Index	Door-to-door/Home-based	First-time tester	Male	2	Negative
Already enrolled	Male	Son	Biological children	Yes	Index	Door-to-door/Home-based	Re-test	Male	17	Negative
Already enrolled	Male	Son	Biological children	Yes	Index	Door-to-door/Home-based	Re-test	Male	22	Negative
Already enrolled	Male	Son	Biological children	Yes	Index	Door-to-door/Home-based	Re-test	Male	27	Negative
Already enrolled	Female	Other Specify	Any relationship	No	Index	Door-to-door/Home-based	Re-test	Male	3	Negative
Already enrolled	Female	Other Specify	Any relationship	No	Index	Door-to-door/Home-based	Re-test	Female	7	Negative
Already enrolled	Female	Son	Biological children	Yes	Index	Door-to-door/Home-based	First-time tester	Male	14	Negative
Already enrolled	Female	Daughter	Biological children	Yes	Index	Door-to-door/Home-based	First-time tester	Female	17	Negative
Already enrolled	Female	Son	Biological children	Yes	Index	Door-to-door/Home-based	Re-test	Male	19	Negative
Already enrolled	Female	Other Specify	Any relationship	No	Index	Door-to-door/Home-based	Re-test	Male	62	Negative
Already enrolled	Female	Son	Biological children	Yes	Index	Door-to-door/Home-based	Re-test	Male	4	Negative
Already enrolled	Female	Daughter	Biological children	Yes	Index	Door-to-door/Home-based	Re-test	Female	10	Negative
Already enrolled	Female	Daughter	Biological children	Yes	Index	Door-to-door/Home-based	Re-test	Female	9	Negative
Already enrolled	Female	Other Specify	Any relationship	No	Index	Door-to-door/Home-based	Re-test	Male	65	Negative
Already enrolled	Female	Daughter	Biological children	Yes	Index	Door-to-door/Home-based	First-time tester	Female	4	Negative
Already enrolled	Female	Daughter	Biological children	Yes	Index	Door-to-door/Home-based	First-time tester	Female	7	Negative
Already enrolled	Female	Other Specify	Any relationship	No	Index	Door-to-door/Home-based	First-time tester	Female	2	Negative
Already enrolled	Female	Other Specify	Any relationship	No	Index	Door-to-door/Home-based	First-time tester	Male	5	Negative
Already enrolled	Female	Other Specify	Any relationship	No	Index	Door-to-door/Home-based	First-time tester	Male	7	Negative
Already enrolled	Female	Other Specify	Any relationship	No	Index	Door-to-door/Home-based	First-time tester	Male	7	Negative
Already enrolled	Female	Other Specify	Any relationship	No	Index	Door-to-door/Home-based	First-time tester	Male	8	Negative
Already enrolled	Male	Son	Biological children	Yes	Index	Door-to-door/Home-based	First-time tester	Male	6	Negative
Already enrolled	Male	Son	Biological children	Yes	Index	Door-to-door/Home-based	First-time tester	Male	9	Negative
Already enrolled	Female	Son	Biological children	Yes	Index	Door-to-door/Home-based	First-time tester	Male	7	Negative
Already enrolled	Female	Son	Biological children	Yes	Index	Door-to-door/Home-based	Re-test	Male	11	Negative
Already enrolled	Female	Son	Biological children	Yes	Index	Door-to-door/Home-based	Re-test	Male	24	Negative
Already enrolled	Female	Other Specify	Any relationship	No	Index	Door-to-door/Home-based	First-time tester	Female	14	Negative
Newly diagnosed	Female	Son	Biological children	Yes	Index	Door-to-door/Home-based	Re-test	Male	19	Negative
Newly diagnosed	Female	Other Specify	Any relationship	No	Index	Door-to-door/Home-based	First-time tester	Female	5	Negative
Already enrolled	Female	Daughter	Biological children	Yes	Index	Door-to-door/Home-based	Re-test	Female	15	Negative
Already enrolled	Male	Daughter	Biological children	Yes	Index	Door-to-door/Home-based	Re-test	Female	10	Negative
Already enrolled	Male	Daughter	Biological children	Yes	Index	Door-to-door/Home-based	Re-test	Female	18	Negative
Already enrolled	Male	Other Specify	Any relationship	No	Index	Door-to-door/Home-based	Re-test	Male	17	Negative
Already enrolled	Female	Other Specify	Any relationship	No	Index	Door-to-door/Home-based	Re-test	Male	15	Negative
Already enrolled	Male	Daughter	Biological children	Yes	Index	Door-to-door/Home-based	Re-test	Female	8	Negative
Already enrolled	Female	Daughter	Biological children	Yes	Index	Door-to-door/Home-based	Re-test	Female	23	Negative
Already enrolled	Female	Daughter	Biological children	Yes	Index	Door-to-door/Home-based	First-time tester	Female	13	Negative
Already enrolled	Female	Other Specify	Any relationship	No	Index	Door-to-door/Home-based	First-time tester	Female	10	Negative
Already enrolled	Male	Son	Biological children	Yes	Index	Door-to-door/Home-based	Re-test	Male	15	Negative
Already enrolled	Male	Other Specify	Any relationship	No	Index	Door-to-door/Home-based	First-time tester	Male	6	Negative
Already enrolled	Female	Other Specify	Any relationship	No	Index	Door-to-door/Home-based	First-time tester	Female	11	Negative
Already enrolled	Female	Other Specify	Any relationship	No	Index	Door-to-door/Home-based	Re-test	Female	14	Negative
Already enrolled	Female	Other Specify	Any relationship	No	Index	Door-to-door/Home-based	First-time tester	Female	4	Negative
Already enrolled	Female	Other Specify	Any relationship	No	Index	Door-to-door/Home-based	First-time tester	Female	9	Negative
Already enrolled	Female	Other Specify	Any relationship	No	Index	Door-to-door/Home-based	First-time tester	Female	10	Negative
Already enrolled	Female	Other Specify	Any relationship	No	Index	Door-to-door/Home-based	First-time tester	Female	13	Negative
Already enrolled	Female	Other Specify	Any relationship	No	Index	Door-to-door/Home-based	First-time tester	Female	6	Negative
Already enrolled	Female	Other Specify	Any relationship	No	Index	Door-to-door/Home-based	First-time tester	Female	8	Negative
Already enrolled	Female	Other Specify	Any relationship	No	Index	Door-to-door/Home-based	First-time tester	Female	8	Negative
Already enrolled	Female	Other Specify	Any relationship	No	Index	Door-to-door/Home-based	First-time tester	Female	9	Negative
Already enrolled	Female	Other Specify	Any relationship	No	Index	Door-to-door/Home-based	First-time tester	Female	26	Negative
Already enrolled	Female	Other Specify	Any relationship	No	Index	Door-to-door/Home-based	First-time tester	Male	6	Negative
Already enrolled	Female	Other Specify	Any relationship	No	Index	Door-to-door/Home-based	First-time tester	Male	7	Negative
Already enrolled	Female	Grand Mother	Any relationship	No	Index	Door-to-door/Home-based	Re-test	Female	88	Negative
Already enrolled	Female	Other Specify	Any relationship	No	Index	Door-to-door/Home-based	First-time tester	Male	7	Negative
Already enrolled	Female	Other Specify	Any relationship	No	Index	Door-to-door/Home-based	First-time tester	Female	10	Negative
Already enrolled	Female	Other Specify	Any relationship	No	Index	Door-to-door/Home-based	First-time tester	Male	4	Negative
Already enrolled	Female	Other Specify	Any relationship	No	Index	Door-to-door/Home-based	First-time tester	Male	10	Negative
Already enrolled	Female	Daughter	Biological children	Yes	Index	Door-to-door/Home-based	Re-test	Female	3	Negative
Already enrolled	Female	Daughter	Biological children	Yes	Index	Door-to-door/Home-based	First-time tester	Female	7	Negative
Already enrolled	Male	Other Specify	Any relationship	No	Index	Door-to-door/Home-based	Re-test	Female	10	Negative
Already enrolled	Female	Other Specify	Any relationship	No	Index	Door-to-door/Home-based	Re-test	Female	6	Negative
Already enrolled	Female	Other Specify	Any relationship	No	Index	Door-to-door/Home-based	Re-test	Male	8	Negative
Already enrolled	Female	Other Specify	Any relationship	No	Index	Door-to-door/Home-based	Re-test	Male	12	Negative
Already enrolled	Female	Other Specify	Any relationship	No	Index	Door-to-door/Home-based	Re-test	Female	55	Negative
Already enrolled	Female	Other Specify	Any relationship	No	Index	Door-to-door/Home-based	Re-test	Male	20	Negative
Already enrolled	Female	Son	Biological children	Yes	Index	Door-to-door/Home-based	Re-test	Male	5	Negative
Already enrolled	Female	Daughter	Biological children	Yes	Index	Door-to-door/Home-based	Re-test	Female	8	Negative
Already enrolled	Female	Daughter	Biological children	Yes	Index	Door-to-door/Home-based	Re-test	Female	14	Negative
Already enrolled	Female	Other Specify	Any relationship	No	Index	Door-to-door/Home-based	Re-test	Male	2	Negative
Already enrolled	Female	Other Specify	Any relationship	No	Index	Door-to-door/Home-based	Re-test	Male	21	Negative
Already enrolled	Female	Other Specify	Any relationship	No	Index	Door-to-door/Home-based	Re-test	Male	60	Negative
Already enrolled	Female	Other Specify	Any relationship	No	Index	Door-to-door/Home-based	Re-test	Male	18	Negative
Already enrolled	Female	Other Specify	Any relationship	No	Index	Door-to-door/Home-based	Re-test	Female	8	Negative
Already enrolled	Female	Other Specify	Any relationship	No	Index	Door-to-door/Home-based	Re-test	Male	9	Negative
Already enrolled	Female	Other Specify	Any relationship	No	Index	Door-to-door/Home-based	Re-test	Female	43	Negative
Already enrolled	Female	Other Specify	Any relationship	No	Index	Door-to-door/Home-based	First-time tester	Female	4	Negative
Already enrolled	Female	Other Specify	Any relationship	No	Index	Door-to-door/Home-based	Re-test	Female	14	Negative
Already enrolled	Female	Other Specify	Any relationship	No	Index	Door-to-door/Home-based	Re-test	Female	27	Negative
Already enrolled	Female	Other Specify	Any relationship	No	Index	Door-to-door/Home-based	Re-test	Female	7	Negative
Already enrolled	Female	Other Specify	Any relationship	No	Index	Door-to-door/Home-based	First-time tester	Male	4	Negative
Already enrolled	Female	Other Specify	Any relationship	No	Index	Door-to-door/Home-based	First-time tester	Male	4	Negative
Already enrolled	Female	Other Specify	Any relationship	No	Index	Door-to-door/Home-based	First-time tester	Male	7	Negative
Already enrolled	Female	Other Specify	Any relationship	No	Index	Door-to-door/Home-based	First-time tester	Male	2	Negative
Already enrolled	Female	Other Specify	Any relationship	No	Index	Door-to-door/Home-based	Re-test	Female	3	Negative
Already enrolled	Female	Other Specify	Any relationship	No	Index	Door-to-door/Home-based	First-time tester	Female	2	Negative
Already enrolled	Female	Other Specify	Any relationship	No	Index	Door-to-door/Home-based	Re-test	Female	32	Negative
Already enrolled	Female	Daughter	Biological children	Yes	Index	Door-to-door/Home-based	First-time tester	Female	14	Negative
Already enrolled	Female	Other Specify	Any relationship	No	Index	Door-to-door/Home-based	First-time tester	Female	8	Negative
Already enrolled	Male	Aunt	Any relationship	No	Index	Door-to-door/Home-based	Re-test	Female	35	Negative
Already enrolled	Male	Other Specify	Any relationship	No	Index	Door-to-door/Home-based	First-time tester	Female	3	Negative
Already enrolled	Male	Other Specify	Any relationship	No	Index	Door-to-door/Home-based	Re-test	Male	8	Negative
Already enrolled	Male	Other Specify	Any relationship	No	Index	Door-to-door/Home-based	Re-test	Male	8	Negative
Already enrolled	Male	Other Specify	Any relationship	No	Index	Door-to-door/Home-based	Re-test	Female	12	Negative
Already enrolled	Male	Other Specify	Any relationship	No	Index	Door-to-door/Home-based	Re-test	Female	14	Negative
Already enrolled	Female	Other Specify	Any relationship	No	Index	Door-to-door/Home-based	First-time tester	Female	4	Negative
Already enrolled	Female	Other Specify	Any relationship	No	Index	Door-to-door/Home-based	First-time tester	Male	4	Negative
Already enrolled	Female	Daughter	Biological children	Yes	Index	Door-to-door/Home-based	Re-test	Female	9	Negative
Already enrolled	Female	Other Specify	Any relationship	No	Index	Door-to-door/Home-based	Re-test	Female	58	Negative
Already enrolled	Female	Son	Biological children	Yes	Index	Door-to-door/Home-based	Re-test	Male	11	Negative
Already enrolled	Female	Other Specify	Any relationship	No	Index	Door-to-door/Home-based	Re-test	Female	3	Negative
Already enrolled	Female	Other Specify	Any relationship	No	Index	Door-to-door/Home-based	Re-test	Male	5	Negative
Already enrolled	Female	Other Specify	Any relationship	No	Index	Door-to-door/Home-based	First-time tester	Female	13	Negative
Already enrolled	Male	Wife	Sexual partner	Yes	Index	Door-to-door/Home-based	Re-test	Female	21	Negative
Already enrolled	Male	Other Specify	Any relationship	No	Index	Door-to-door/Home-based	First-time tester	Female	85	Negative
Already enrolled	Female	Girlfriend/ Boyfriend/ Cohabiting Partner	Sexual partner	Yes	Index	Door-to-door/Home-based	Re-test	Male	37	Positive
Already enrolled	Male	Son	Biological children	Yes	Index	Door-to-door/Home-based	First-time tester	Male	11	Negative
Already enrolled	Male	Daughter	Biological children	Yes	Index	Door-to-door/Home-based	First-time tester	Female	16	Negative
Already enrolled	Male	Daughter	Biological children	Yes	Index	Door-to-door/Home-based	First-time tester	Female	8	Negative
Already enrolled	Male	Other Specify	Any relationship	No	Index	Door-to-door/Home-based	First-time tester	Male	16	Negative
Already enrolled	Female	Son	Biological children	Yes	Index	Door-to-door/Home-based	Re-test	Male	20	Negative
Already enrolled	Female	Daughter	Biological children	Yes	Index	Door-to-door/Home-based	Re-test	Female	2	Negative
Already enrolled	Female	Other Specify	Any relationship	No	Index	Door-to-door/Home-based	First-time tester	Male	4	Negative
Already enrolled	Female	Other Specify	Any relationship	No	Index	Door-to-door/Home-based	First-time tester	Female	2	Negative
Already enrolled	Female	Other Specify	Any relationship	No	Index	Door-to-door/Home-based	Re-test	Male	4	Negative
Already enrolled	Female	Son	Biological children	Yes	Index	Door-to-door/Home-based	Re-test	Male	2	Negative
Already enrolled	Female	Uncle	Any relationship	No	Index	Door-to-door/Home-based	Re-test	Male	41	Negative
Already enrolled	Male	Other Specify	Any relationship	No	Index	Door-to-door/Home-based	First-time tester	Female	5	Negative
Already enrolled	Male	Other Specify	Any relationship	No	Index	Door-to-door/Home-based	Re-test	Male	66	Negative
Already enrolled	Female	Uncle	Any relationship	No	Index	Door-to-door/Home-based	Re-test	Male	23	Negative
Already enrolled	Female	Other Specify	Any relationship	No	Index	Door-to-door/Home-based	First-time tester	Female	16	Negative
Already enrolled	Male	Son	Biological children	Yes	Index	Door-to-door/Home-based	First-time tester	Male	4	Negative
Already enrolled	Female	Daughter	Biological children	Yes	Index	Door-to-door/Home-based	Re-test	Female	6	Negative
Already enrolled	Female	Son	Biological children	Yes	Index	Door-to-door/Home-based	Re-test	Male	29	Negative
Already enrolled	Female	Other Specify	Any relationship	No	Index	Door-to-door/Home-based	Re-test	Male	12	Negative
Already enrolled	Female	Other Specify	Any relationship	No	Index	Door-to-door/Home-based	Re-test	Female	30	Negative
Already enrolled	Female	Other Specify	Any relationship	No	Index	Door-to-door/Home-based	Re-test	Male	44	Negative
Already enrolled	Female	Other Specify	Any relationship	No	Index	Door-to-door/Home-based	Re-test	Female	32	Negative
Already enrolled	Female	Other Specify	Any relationship	No	Index	Door-to-door/Home-based	Re-test	Female	42	Negative
Already enrolled	Female	Other Specify	Any relationship	No	Index	Door-to-door/Home-based	Re-test	Female	4	Negative
Already enrolled	Male	Other Specify	Any relationship	No	Index	Door-to-door/Home-based	Re-test	Female	6	Negative
Already enrolled	Male	Other Specify	Any relationship	No	Index	Door-to-door/Home-based	Re-test	Female	11	Negative
Already enrolled	Male	Wife	Sexual partner	Yes	Index	Door-to-door/Home-based	Re-test	Female	58	Negative
Already enrolled	Male	Other Specify	Any relationship	No	Index	Door-to-door/Home-based	Re-test	Female	9	Negative
Already enrolled	Male	Other Specify	Any relationship	No	Index	Door-to-door/Home-based	First-time tester	Female	13	Negative
Already enrolled	Male	Other Specify	Any relationship	No	Index	Door-to-door/Home-based	Re-test	Female	33	Positive	Yes
Already enrolled	Female	Other Specify	Any relationship	No	Index	Door-to-door/Home-based	Re-test	Female	29	Positive	Yes
Already enrolled	Female	Daughter	Biological children	Yes	Index	Door-to-door/Home-based	Re-test	Female	2	Negative
Already enrolled	Female	Other Specify	Any relationship	No	Index	Door-to-door/Home-based	Re-test	Female	5	Negative
Already enrolled	Female	Other Specify	Any relationship	No	Index	Door-to-door/Home-based	Re-test	Male	5	Negative
Already enrolled	Female	Other Specify	Any relationship	No	Index	Door-to-door/Home-based	Re-test	Female	6	Negative
Already enrolled	Female	Other Specify	Any relationship	No	Index	Door-to-door/Home-based	Re-test	Female	2	Negative
Already enrolled	Female	Other Specify	Any relationship	No	Index	Door-to-door/Home-based	Re-test	Female	8	Negative
Already enrolled	Female	Other Specify	Any relationship	No	Index	Door-to-door/Home-based	Re-test	Female	20	Negative
Already enrolled	Female	Other Specify	Any relationship	No	Index	Door-to-door/Home-based	Re-test	Male	78	Negative
Already enrolled	Female	Other Specify	Any relationship	No	Index	Door-to-door/Home-based	Re-test	Male	19	Negative
Already enrolled	Female	Other Specify	Any relationship	No	Index	Door-to-door/Home-based	First-time tester	Male	10	Negative
Already enrolled	Female	Other Specify	Any relationship	No	Index	Door-to-door/Home-based	First-time tester	Female	14	Negative
Already enrolled	Female	Other Specify	Any relationship	No	Index	Door-to-door/Home-based	Re-test	Male	37	Negative
Already enrolled	Female	Other Specify	Any relationship	No	Index	Door-to-door/Home-based	Re-test	Female	52	Negative
Already enrolled	Female	Other Specify	Any relationship	No	Index	Door-to-door/Home-based	First-time tester	Female	18	Negative
Already enrolled	Female	Son	Biological children	Yes	Index	Door-to-door/Home-based	Re-test	Male	34	Negative
Already enrolled	Male	Wife	Sexual partner	Yes	Index	Door-to-door/Home-based	Re-test	Female	62	Negative
Already enrolled	Male	Other Specify	Any relationship	No	Index	Door-to-door/Home-based	First-time tester	Female	2	Negative
Already enrolled	Male	Other Specify	Any relationship	No	Index	Door-to-door/Home-based	First-time tester	Female	2	Negative
Already enrolled	Female	Other Specify	Any relationship	No	Index	Door-to-door/Home-based	Re-test	Male	2	Negative
Already enrolled	Female	Other Specify	Any relationship	No	Index	Door-to-door/Home-based	First-time tester	Female	9	Negative
Already enrolled	Female	Daughter	Biological children	Yes	Index	Door-to-door/Home-based	First-time tester	Female	20	Negative
Already enrolled	Female	Other Specify	Any relationship	No	Index	Door-to-door/Home-based	First-time tester	Female	14	Negative
Already enrolled	Female	Husband	Sexual partner	Yes	Index	Door-to-door/Home-based	Re-test	Male	43	Negative
Already enrolled	Female	Grand Mother	Any relationship	No	Index	Door-to-door/Home-based	First-time tester	Female	79	Negative
Already enrolled	Female	Other Specify	Any relationship	No	Index	Door-to-door/Home-based	Re-test	Male	4	Negative
Already enrolled	Female	Other Specify	Any relationship	No	Index	Door-to-door/Home-based	First-time tester	Male	5	Negative
Already enrolled	Female	Other Specify	Any relationship	No	Index	Door-to-door/Home-based	Re-test	Female	7	Negative
Already enrolled	Female	Daughter	Biological children	Yes	Index	Door-to-door/Home-based	Re-test	Female	2	Negative
Already enrolled	Female	Daughter	Biological children	Yes	Index	Door-to-door/Home-based	Re-test	Female	5	Negative
Already enrolled	Female	Other Specify	Any relationship	No	Index	Door-to-door/Home-based	Re-test	Female	64	Negative
Already enrolled	Female	Son	Biological children	Yes	Index	Door-to-door/Home-based	Re-test	Male	3	Negative
Already enrolled	Female	Daughter	Biological children	Yes	Index	Door-to-door/Home-based	Re-test	Female	3	Negative
Already enrolled	Female	Grand Mother	Any relationship	No	Index	Door-to-door/Home-based	Re-test	Female	59	Negative
Already enrolled	Female	Grand Father	Any relationship	No	Index	Door-to-door/Home-based	Re-test	Male	65	Negative
Already enrolled	Female	Aunt	Any relationship	No	Index	Door-to-door/Home-based	Re-test	Female	23	Negative
Already enrolled	Female	Other Specify	Any relationship	No	Index	Door-to-door/Home-based	First-time tester	Male	4	Negative
Already enrolled	Female	Other Specify	Any relationship	No	Index	Door-to-door/Home-based	First-time tester	Female	6	Negative
Already enrolled	Female	Daughter	Biological children	Yes	Index	Door-to-door/Home-based	Re-test	Female	19	Negative
Already enrolled	Female	Daughter	Biological children	Yes	Index	Door-to-door/Home-based	Re-test	Female	10	Negative
Already enrolled	Female	Daughter	Biological children	Yes	Index	Door-to-door/Home-based	Re-test	Female	4	Negative
Already enrolled	Female	Other Specify	Any relationship	No	Index	Door-to-door/Home-based	First-time tester	Female	8	Negative
Already enrolled	Female	Son	Biological children	Yes	Index	Door-to-door/Home-based	Re-test	Male	2	Negative
Already enrolled	Female	Son	Biological children	Yes	Index	Door-to-door/Home-based	Re-test	Male	8	Negative
Already enrolled	Female	Daughter	Biological children	Yes	Index	Door-to-door/Home-based	Re-test	Female	7	Negative
Already enrolled	Female	Other Specify	Any relationship	No	Index	Door-to-door/Home-based	First-time tester	Male	5	Negative
Already enrolled	Female	Other Specify	Any relationship	No	Index	Door-to-door/Home-based	First-time tester	Male	5	Negative
Already enrolled	Female	Other Specify	Any relationship	No	Index	Door-to-door/Home-based	Re-test	Female	13	Negative
Already enrolled	Female	Other Specify	Any relationship	No	Index	Door-to-door/Home-based	First-time tester	Female	4	Negative
Already enrolled	Female	Other Specify	Any relationship	No	Index	Door-to-door/Home-based	Re-test	Female	6	Negative
Already enrolled	Female	Other Specify	Any relationship	No	Index	Door-to-door/Home-based	First-time tester	Male	13	Negative
Already enrolled	Male	Other Specify	Any relationship	No	Index	Door-to-door/Home-based	First-time tester	Female	7	Negative
Already enrolled	Male	Son	Biological children	Yes	Index	Door-to-door/Home-based	First-time tester	Male	10	Negative
Already enrolled	Male	Daughter	Biological children	Yes	Index	Door-to-door/Home-based	First-time tester	Female	16	Negative
Already enrolled	Female	Other Specify	Any relationship	No	Index	Door-to-door/Home-based	Re-test	Male	52	Negative
Already enrolled	Female	Other Specify	Any relationship	No	Index	Door-to-door/Home-based	First-time tester	Male	2	Negative
Already enrolled	Male	Other Specify	Any relationship	No	Index	Door-to-door/Home-based	First-time tester	Male	2	Negative
Already enrolled	Male	Other Specify	Any relationship	No	Index	Door-to-door/Home-based	First-time tester	Male	2	Negative
Already enrolled	Male	Other Specify	Any relationship	No	Index	Door-to-door/Home-based	First-time tester	Male	4	Negative
Already enrolled	Male	Other Specify	Any relationship	No	Index	Door-to-door/Home-based	Re-test	Female	26	Negative
Already enrolled	Male	Son	Biological children	Yes	Index	Door-to-door/Home-based	First-time tester	Male	4	Negative
Already enrolled	Male	Daughter	Biological children	Yes	Index	Door-to-door/Home-based	First-time tester	Female	2	Negative
Already enrolled	Male	Wife	Sexual partner	Yes	Index	Door-to-door/Home-based	Re-test	Female	24	Negative
Already enrolled	Male	Other Specify	Any relationship	No	Index	Door-to-door/Home-based	First-time tester	Male	2	Negative
Already enrolled	Male	Other Specify	Any relationship	No	Index	Door-to-door/Home-based	Re-test	Female	21	Negative
Already enrolled	Female	Son	Biological children	Yes	Index	Door-to-door/Home-based	Re-test	Male	5	Negative
Already enrolled	Female	Daughter	Biological children	Yes	Index	Door-to-door/Home-based	Re-test	Female	2	Negative
Already enrolled	Female	Daughter	Biological children	Yes	Index	Door-to-door/Home-based	Re-test	Female	8	Negative
Already enrolled	Female	Daughter	Biological children	Yes	Index	Door-to-door/Home-based	First-time tester	Female	12	Negative
Already enrolled	Female	Daughter	Biological children	Yes	Index	Door-to-door/Home-based	Re-test	Female	12	Negative
Already enrolled	Female	Other Specify	Any relationship	No	Index	Door-to-door/Home-based	First-time tester	Male	17	Negative
Already enrolled	Female	Other Specify	Any relationship	No	Index	Door-to-door/Home-based	Re-test	Female	3	Negative
Already enrolled	Female	Other Specify	Any relationship	No	Index	Door-to-door/Home-based	Re-test	Female	6	Negative
Already enrolled	Female	Other Specify	Any relationship	No	Index	Door-to-door/Home-based	Re-test	Female	26	Negative
Already enrolled	Female	Other Specify	Any relationship	No	Index	Door-to-door/Home-based	Re-test	Female	30	Negative
Already enrolled	Female	Daughter	Biological children	Yes	Index	Door-to-door/Home-based	Re-test	Female	14	Negative
Already enrolled	Male	Other Specify	Any relationship	No	Index	Door-to-door/Home-based	Re-test	Female	23	Negative
Already enrolled	Male	Other Specify	Any relationship	No	Index	Door-to-door/Home-based	Re-test	Female	25	Negative
Already enrolled	Female	Other Specify	Any relationship	No	Index	Door-to-door/Home-based	Re-test	Male	8	Negative
Already enrolled	Female	Other Specify	Any relationship	No	Index	Door-to-door/Home-based	Re-test	Male	11	Negative
Already enrolled	Female	Son	Biological children	Yes	Index	Door-to-door/Home-based	First-time tester	Male	10	Negative
Already enrolled	Female	Other Specify	Any relationship	No	Index	Door-to-door/Home-based	First-time tester	Male	7	Negative
Already enrolled	Male	Son	Biological children	Yes	Index	Door-to-door/Home-based	First-time tester	Male	23	Negative
Already enrolled	Male	Daughter	Biological children	Yes	Index	Door-to-door/Home-based	Re-test	Female	19	Negative
Already enrolled	Male	Other Specify	Any relationship	No	Index	Door-to-door/Home-based	First-time tester	Female	11	Negative
Newly diagnosed	Female	Other Specify	Any relationship	No	Index	Door-to-door/Home-based	Re-test	Female	3	Negative
Already enrolled	Male	Son	Biological children	Yes	Index	Door-to-door/Home-based	Re-test	Male	19	Negative
Already enrolled	Male	Other Specify	Any relationship	No	Index	Door-to-door/Home-based	Re-test	Female	40	Negative
Already enrolled	Male	Other Specify	Any relationship	No	Index	Door-to-door/Home-based	First-time tester	Male	42	Negative
Already enrolled	Female	Son	Biological children	Yes	Index	Door-to-door/Home-based	Re-test	Male	7	Negative
Already enrolled	Female	Other Specify	Any relationship	No	Index	Door-to-door/Home-based	First-time tester	Male	3	Negative
Already enrolled	Female	Son	Biological children	Yes	Index	Door-to-door/Home-based	Re-test	Male	22	Negative
Already enrolled	Female	Son	Biological children	Yes	Index	Door-to-door/Home-based	Re-test	Male	24	Negative
Already enrolled	Female	Other Specify	Any relationship	No	Index	Door-to-door/Home-based	Re-test	Male	14	Negative
Already enrolled	Female	Other Specify	Any relationship	No	Index	Door-to-door/Home-based	Re-test	Female	22	Negative
Already enrolled	Female	Other Specify	Any relationship	No	Index	Door-to-door/Home-based	Re-test	Female	24	Negative
Already enrolled	Female	Son	Biological children	Yes	Index	Door-to-door/Home-based	Re-test	Male	33	Negative
Already enrolled	Female	Other Specify	Any relationship	No	Index	Door-to-door/Home-based	Re-test	Female	9	Negative
Already enrolled	Female	Other Specify	Any relationship	No	Index	Door-to-door/Home-based	First-time tester	Female	9	Negative
Already enrolled	Male	Other Specify	Any relationship	No	Index	Door-to-door/Home-based	First-time tester	Male	15	Negative
Already enrolled	Male	Other Specify	Any relationship	No	Index	Door-to-door/Home-based	First-time tester	Male	18	Negative
Already enrolled	Male	Other Specify	Any relationship	No	Index	Door-to-door/Home-based	First-time tester	Male	12	Negative
Already enrolled	Female	Son	Biological children	Yes	Index	Door-to-door/Home-based	Re-test	Male	4	Negative
Already enrolled	Female	Son	Biological children	Yes	Index	Door-to-door/Home-based	Re-test	Male	19	Negative
Already enrolled	Female	Other Specify	Any relationship	No	Index	Door-to-door/Home-based	First-time tester	Female	11	Negative
Already enrolled	Male	Son	Biological children	Yes	Index	Door-to-door/Home-based	First-time tester	Male	35	Negative
Already enrolled	Male	Other Specify	Any relationship	No	Index	Door-to-door/Home-based	First-time tester	Female	4	Negative
Already enrolled	Male	Other Specify	Any relationship	No	Index	Door-to-door/Home-based	Re-test	Female	22	Negative
Already enrolled	Male	Other Specify	Any relationship	No	Index	Door-to-door/Home-based	First-time tester	Female	84	Negative
Already enrolled	Male	Daughter	Biological children	Yes	Index	Door-to-door/Home-based	First-time tester	Female	11	Negative
Already enrolled	Female	Daughter	Biological children	Yes	Index	Door-to-door/Home-based	Re-test	Female	14	Negative
Already enrolled	Male	Son	Biological children	Yes	Index	Door-to-door/Home-based	First-time tester	Male	9	Negative
Already enrolled	Male	Daughter	Biological children	Yes	Index	Door-to-door/Home-based	Re-test	Female	18	Negative
Already enrolled	Female	Other Specify	Any relationship	No	Index	Door-to-door/Home-based	Re-test	Female	22	Negative
Already enrolled	Female	Other Specify	Any relationship	No	Index	Door-to-door/Home-based	Re-test	Male	8	Negative
Newly diagnosed	Female	Son	Biological children	Yes	Index	Door-to-door/Home-based	First-time tester	Male	11	Negative
Newly diagnosed	Female	Daughter	Biological children	Yes	Index	Door-to-door/Home-based	First-time tester	Female	3	Negative
Newly diagnosed	Female	Daughter	Biological children	Yes	Index	Door-to-door/Home-based	First-time tester	Female	7	Negative
Newly diagnosed	Female	Other Specify	Any relationship	No	Index	Door-to-door/Home-based	First-time tester	Female	12	Negative
Newly diagnosed	Female	Other Specify	Any relationship	No	Index	Door-to-door/Home-based	Re-test	Female	53	Negative
Already enrolled	Female	Other Specify	Any relationship	No	Index	Door-to-door/Home-based	Re-test	Female	23	Positive
Already enrolled	Female	Other Specify	Any relationship	No	Index	Door-to-door/Home-based	Re-test	Female	16	Negative
Already enrolled	Female	Other Specify	Any relationship	No	Index	Door-to-door/Home-based	Re-test	Female	10	Negative
Already enrolled	Female	Other Specify	Any relationship	No	Index	Door-to-door/Home-based	Re-test	Male	15	Negative
Already enrolled	Female	Other Specify	Any relationship	No	Index	Door-to-door/Home-based	Re-test	Male	2	Negative
Already enrolled	Female	Other Specify	Any relationship	No	Index	Door-to-door/Home-based	Re-test	Female	7	Negative
Already enrolled	Female	Son	Biological children	Yes	Index	Door-to-door/Home-based	Re-test	Male	10	Negative
Already enrolled	Female	Daughter	Biological children	Yes	Index	Door-to-door/Home-based	Re-test	Female	15	Negative
Already enrolled	Female	Son	Biological children	Yes	Index	Door-to-door/Home-based	First-time tester	Male	7	Negative
Already enrolled	Female	Son	Biological children	Yes	Index	Door-to-door/Home-based	First-time tester	Male	10	Negative
Already enrolled	Female	Husband	Sexual partner	Yes	Index	Door-to-door/Home-based	First-time tester	Male	26	Positive	Yes
Already enrolled	Female	Other Specify	Any relationship	No	Index	Door-to-door/Home-based	Re-test	Male	2	Negative
Already enrolled	Female	Other Specify	Any relationship	No	Index	Door-to-door/Home-based	First-time tester	Male	2	Negative
Already enrolled	Female	Other Specify	Any relationship	No	Index	Door-to-door/Home-based	Re-test	Female	21	Negative
Already enrolled	Female	Other Specify	Any relationship	No	Index	Door-to-door/Home-based	Re-test	Female	31	Negative
Already enrolled	Female	Daughter	Biological children	Yes	Index	Door-to-door/Home-based	First-time tester	Female	3	Negative
Already enrolled	Female	Other Specify	Any relationship	No	Index	Door-to-door/Home-based	First-time tester	Female	4	Negative
Already enrolled	Female	Son	Biological children	Yes	Index	Door-to-door/Home-based	First-time tester	Male	3	Negative
Already enrolled	Female	Daughter	Biological children	Yes	Index	Door-to-door/Home-based	First-time tester	Female	2	Negative
Already enrolled	Male	Other Specify	Any relationship	No	Index	Door-to-door/Home-based	First-time tester	Male	2	Negative
Already enrolled	Male	Other Specify	Any relationship	No	Index	Door-to-door/Home-based	First-time tester	Female	23	Negative
Already enrolled	Female	Other Specify	Any relationship	No	Index	Door-to-door/Home-based	First-time tester	Male	5	Negative
Already enrolled	Female	Daughter	Biological children	Yes	Index	Door-to-door/Home-based	Re-test	Female	2	Negative
Already enrolled	Female	Daughter	Biological children	Yes	Index	Door-to-door/Home-based	Re-test	Female	8	Negative
Already enrolled	Female	Son	Biological children	Yes	Index	Door-to-door/Home-based	First-time tester	Male	2	Negative
Already enrolled	Female	Daughter	Biological children	Yes	Index	Door-to-door/Home-based	First-time tester	Female	6	Negative
Already enrolled	Female	Son	Biological children	Yes	Index	Door-to-door/Home-based	Re-test	Male	5	Negative
Already enrolled	Female	Other Specify	Any relationship	No	Index	Door-to-door/Home-based	Re-test	Male	19	Negative
Already enrolled	Female	Daughter	Biological children	Yes	Index	Door-to-door/Home-based	Re-test	Female	15	Negative
Already enrolled	Female	Daughter	Biological children	Yes	Index	Door-to-door/Home-based	Re-test	Female	15	Negative
Already enrolled	Female	Other Specify	Any relationship	No	Index	Door-to-door/Home-based	Re-test	Female	4	Negative
Already enrolled	Female	Other Specify	Any relationship	No	Index	Door-to-door/Home-based	First-time tester	Female	2	Negative
Already enrolled	Female	Other Specify	Any relationship	No	Index	Door-to-door/Home-based	First-time tester	Female	4	Negative
Already enrolled	Female	Other Specify	Any relationship	No	Index	Door-to-door/Home-based	First-time tester	Male	2	Negative
Already enrolled	Female	Other Specify	Any relationship	No	Index	Door-to-door/Home-based	Re-test	Female	20	Negative
Already enrolled	Male	Other Specify	Any relationship	No	Index	Door-to-door/Home-based	Re-test	Male	3	Negative
Already enrolled	Female	Other Specify	Any relationship	No	Index	Door-to-door/Home-based	First-time tester	Male	2	Negative
Already enrolled	Male	Son	Biological children	Yes	Index	Door-to-door/Home-based	First-time tester	Male	4	Negative
Already enrolled	Female	Son	Biological children	Yes	Index	Door-to-door/Home-based	Re-test	Male	8	Negative
Already enrolled	Female	Daughter	Biological children	Yes	Index	Door-to-door/Home-based	Re-test	Female	6	Negative
Already enrolled	Female	Daughter	Biological children	Yes	Index	Door-to-door/Home-based	Re-test	Female	6	Negative
Already enrolled	Female	Other Specify	Any relationship	No	Index	Door-to-door/Home-based	Re-test	Female	63	Negative
Newly diagnosed	Male	Girlfriend/ Boyfriend/ Cohabiting Partner	Sexual partner	Yes	Index	Door-to-door/Home-based	Re-test	Female	24	Negative
Already enrolled	Female	Daughter	Biological children	Yes	Index	Door-to-door/Home-based	First-time tester	Female	19	Negative
Already enrolled	Female	Daughter	Biological children	Yes	Index	Door-to-door/Home-based	Re-test	Female	14	Negative
Already enrolled	Female	Son	Biological children	Yes	Index	Door-to-door/Home-based	Re-test	Male	3	Negative
Already enrolled	Female	Other Specify	Any relationship	No	Index	Door-to-door/Home-based	Re-test	Female	23	Negative
Already enrolled	Female	Other Specify	Any relationship	No	Index	Door-to-door/Home-based	Re-test	Female	30	Negative
Already enrolled	Female	Other Specify	Any relationship	No	Index	Door-to-door/Home-based	First-time tester	Male	10	Negative
Already enrolled	Female	Other Specify	Any relationship	No	Index	Door-to-door/Home-based	First-time tester	Female	11	Negative
Already enrolled	Female	Other Specify	Any relationship	No	Index	Door-to-door/Home-based	Re-test	Male	35	Negative
Already enrolled	Female	Other Specify	Any relationship	No	Index	Door-to-door/Home-based	Re-test	Female	85	Negative
Already enrolled	Female	Daughter	Biological children	Yes	Index	Door-to-door/Home-based	First-time tester	Female	3	Negative
Already enrolled	Male	Wife	Sexual partner	Yes	Index	Door-to-door/Home-based	Re-test	Female	27	Negative
Already enrolled	Female	Other Specify	Any relationship	No	Index	Door-to-door/Home-based	Re-test	Female	5	Negative
Already enrolled	Female	Other Specify	Any relationship	No	Index	Door-to-door/Home-based	First-time tester	Male	5	Negative
Already enrolled	Female	Other Specify	Any relationship	No	Index	Door-to-door/Home-based	Re-test	Male	12	Negative
Already enrolled	Female	Other Specify	Any relationship	No	Index	Door-to-door/Home-based	Re-test	Female	14	Negative
Already enrolled	Female	Other Specify	Any relationship	No	Index	Door-to-door/Home-based	First-time tester	Male	21	Negative
Already enrolled	Female	Son	Biological children	Yes	Index	Door-to-door/Home-based	Re-test	Male	15	Negative
Newly diagnosed	Female	Daughter	Biological children	Yes	Index	Door-to-door/Home-based	First-time tester	Female	2	Negative
Newly diagnosed	Female	Daughter	Biological children	Yes	Index	Door-to-door/Home-based	Re-test	Female	6	Negative
Already enrolled	Female	Other Specify	Any relationship	No	Index	Door-to-door/Home-based	Re-test	Male	15	Negative
Already enrolled	Female	Other Specify	Any relationship	No	Index	Door-to-door/Home-based	Re-test	Male	4	Negative
Already enrolled	Female	Other Specify	Any relationship	No	Index	Door-to-door/Home-based	Re-test	Male	13	Negative
Already enrolled	Male	Son	Biological children	Yes	Index	Door-to-door/Home-based	Re-test	Male	2	Negative
Already enrolled	Male	Son	Biological children	Yes	Index	Door-to-door/Home-based	Re-test	Male	7	Negative
Already enrolled	Female	Other Specify	Any relationship	No	Index	Door-to-door/Home-based	Re-test	Female	19	Negative
Already enrolled	Female	Other Specify	Any relationship	No	Index	Door-to-door/Home-based	First-time tester	Female	2	Negative
Already enrolled	Male	Other Specify	Any relationship	No	Index	Door-to-door/Home-based	First-time tester	Male	33	Negative
Already enrolled	Female	Other Specify	Any relationship	No	Index	Door-to-door/Home-based	Re-test	Female	2	Negative
Already enrolled	Female	Other Specify	Any relationship	No	Index	Door-to-door/Home-based	Re-test	Female	7	Negative
Already enrolled	Female	Other Specify	Any relationship	No	Index	Door-to-door/Home-based	Re-test	Female	28	Negative
Already enrolled	Female	Son	Biological children	Yes	Index	Door-to-door/Home-based	First-time tester	Male	13	Negative
Already enrolled	Female	Daughter	Biological children	Yes	Index	Door-to-door/Home-based	First-time tester	Female	10	Negative
Already enrolled	Female	Daughter	Biological children	Yes	Index	Door-to-door/Home-based	First-time tester	Female	8	Negative
Already enrolled	Female	Other Specify	Any relationship	No	Index	Door-to-door/Home-based	First-time tester	Female	4	Negative
Already enrolled	Female	Other Specify	Any relationship	No	Index	Door-to-door/Home-based	Re-test	Female	68	Negative
Already enrolled	Female	Son	Biological children	Yes	Index	Door-to-door/Home-based	Re-test	Male	30	Negative
Already enrolled	Female	Other Specify	Any relationship	No	Index	Door-to-door/Home-based	First-time tester	Male	5	Negative
Already enrolled	Female	Other Specify	Any relationship	No	Index	Door-to-door/Home-based	Re-test	Male	13	Negative
Already enrolled	Male	Other Specify	Any relationship	No	Index	Door-to-door/Home-based	Re-test	Male	14	Negative
Already enrolled	Female	Son	Biological children	Yes	Index	Door-to-door/Home-based	Re-test	Male	5	Negative
Already enrolled	Female	Other Specify	Any relationship	No	Index	Door-to-door/Home-based	First-time tester	Female	5	Negative
Already enrolled	Female	Other Specify	Any relationship	No	Index	Door-to-door/Home-based	First-time tester	Female	8	Negative
Already enrolled	Female	Other Specify	Any relationship	No	Index	Door-to-door/Home-based	First-time tester	Male	9	Negative
Already enrolled	Female	Other Specify	Any relationship	No	Index	Door-to-door/Home-based	First-time tester	Female	14	Negative
Already enrolled	Female	Other Specify	Any relationship	No	Index	Door-to-door/Home-based	Re-test	Male	12	Negative
Already enrolled	Female	Daughter	Biological children	Yes	Index	Door-to-door/Home-based	Re-test	Female	5	Negative
Already enrolled	Female	Daughter	Biological children	Yes	Index	Door-to-door/Home-based	Re-test	Female	2	Negative
Already enrolled	Female	Husband	Sexual partner	Yes	Index	Door-to-door/Home-based	Re-test	Male	32	Negative
Already enrolled	Female	Other Specify	Any relationship	No	Index	Door-to-door/Home-based	Re-test	Female	55	Negative
Already enrolled	Female	Son	Biological children	Yes	Index	Door-to-door/Home-based	First-time tester	Male	6	Negative
Already enrolled	Female	Son	Biological children	Yes	Index	Door-to-door/Home-based	First-time tester	Male	7	Negative
Newly diagnosed	Female	Other Specify	Any relationship	No	Index	Door-to-door/Home-based	First-time tester	Male	2	Negative
Newly diagnosed	Female	Other Specify	Any relationship	No	Index	Door-to-door/Home-based	First-time tester	Female	4	Negative
Newly diagnosed	Female	Other Specify	Any relationship	No	Index	Door-to-door/Home-based	First-time tester	Male	9	Negative
Already enrolled	Female	Daughter	Biological children	Yes	Index	Door-to-door/Home-based	Re-test	Female	2	Negative
Already enrolled	Female	Other Specify	Any relationship	No	Index	Door-to-door/Home-based	First-time tester	Male	7	Negative
Already enrolled	Female	Other Specify	Any relationship	No	Index	Door-to-door/Home-based	First-time tester	Female	10	Negative
Already enrolled	Female	Son	Biological children	Yes	Index	Door-to-door/Home-based	Re-test	Male	14	Negative
Already enrolled	Female	Daughter	Biological children	Yes	Index	Door-to-door/Home-based	Re-test	Female	7	Negative
Already enrolled	Female	Daughter	Biological children	Yes	Index	Door-to-door/Home-based	Re-test	Female	10	Negative
Already enrolled	Female	Other Specify	Any relationship	No	Index	Door-to-door/Home-based	Re-test	Male	2	Negative
Already enrolled	Female	Other Specify	Any relationship	No	Index	Door-to-door/Home-based	Re-test	Female	4	Negative
Already enrolled	Female	Other Specify	Any relationship	No	Index	Door-to-door/Home-based	Re-test	Female	21	Negative
Already enrolled	Female	Other Specify	Any relationship	No	Index	Door-to-door/Home-based	Re-test	Female	26	Negative
Already enrolled	Female	Daughter	Biological children	Yes	Index	Door-to-door/Home-based	First-time tester	Female	10	Negative
Already enrolled	Male	Daughter	Biological children	Yes	Index	Door-to-door/Home-based	First-time tester	Female	19	Negative
Already enrolled	Male	Daughter	Biological children	Yes	Index	Door-to-door/Home-based	Re-test	Female	16	Negative
Already enrolled	Male	Daughter	Biological children	Yes	Index	Door-to-door/Home-based	First-time tester	Female	14	Negative
Already enrolled	Female	Daughter	Biological children	Yes	Index	Door-to-door/Home-based	First-time tester	Female	5	Negative
Already enrolled	Male	Son	Biological children	Yes	Index	Door-to-door/Home-based	Re-test	Male	18	Negative
Already enrolled	Male	Daughter	Biological children	Yes	Index	Door-to-door/Home-based	Re-test	Female	24	Negative
Newly diagnosed	Male	Son	Biological children	Yes	Index	Door-to-door/Home-based	First-time tester	Male	4	Negative
Already enrolled	Female	Daughter	Biological children	Yes	Index	Door-to-door/Home-based	Re-test	Female	9	Negative
Already enrolled	Female	Daughter	Biological children	Yes	Index	Door-to-door/Home-based	Re-test	Female	11	Negative
Already enrolled	Female	Other Specify	Any relationship	No	Index	Door-to-door/Home-based	Re-test	Male	5	Negative
Already enrolled	Female	Son	Biological children	Yes	Index	Door-to-door/Home-based	First-time tester	Male	2	Negative
Already enrolled	Female	Daughter	Biological children	Yes	Index	Door-to-door/Home-based	First-time tester	Female	6	Negative
Already enrolled	Female	Other Specify	Any relationship	No	Index	Door-to-door/Home-based	First-time tester	Male	13	Negative
Already enrolled	Male	Grand Mother	Any relationship	No	Index	Door-to-door/Home-based	Re-test	Female	36	Negative
Already enrolled	Female	Daughter	Biological children	Yes	Index	Door-to-door/Home-based	Re-test	Female	2	Negative
Already enrolled	Female	Daughter	Biological children	Yes	Index	Door-to-door/Home-based	Re-test	Female	6	Negative
Already enrolled	Female	Son	Biological children	Yes	Index	Door-to-door/Home-based	Re-test	Male	29	Negative
Already enrolled	Female	Girlfriend/ Boyfriend/ Cohabiting Partner	Sexual partner	Yes	Index	Door-to-door/Home-based	Re-test	Male	30	Negative
Already enrolled	Female	Daughter	Biological children	Yes	Index	Door-to-door/Home-based	First-time tester	Female	2	Negative
Newly diagnosed	Male	Other Specify	Any relationship	No	Index	Door-to-door/Home-based	Re-test	Male	31	Negative
Already enrolled	Female	Other Specify	Any relationship	No	Index	Door-to-door/Home-based	Re-test	Female	40	Negative
Already enrolled	Male	Other Specify	Any relationship	No	Index	Door-to-door/Home-based	Re-test	Female	28	Negative
Already enrolled	Male	Wife	Sexual partner	Yes	Index	Door-to-door/Home-based	Re-test	Female	50	Negative
Already enrolled	Female	Other Specify	Any relationship	No	Index	Door-to-door/Home-based	First-time tester	Female	57	Negative
Already enrolled	Female	Daughter	Biological children	Yes	Index	Door-to-door/Home-based	Re-test	Female	19	Negative
Already enrolled	Female	Other Specify	Any relationship	No	Index	Door-to-door/Home-based	First-time tester	Female	2	Negative
Already enrolled	Female	Son	Biological children	Yes	Index	Door-to-door/Home-based	Re-test	Male	2	Negative
Already enrolled	Female	Daughter	Biological children	Yes	Index	Door-to-door/Home-based	Re-test	Female	3	Negative
Already enrolled	Female	Husband	Sexual partner	Yes	Index	Door-to-door/Home-based	Re-test	Male	31	Negative
Newly diagnosed	Female	Son	Biological children	Yes	Index	Door-to-door/Home-based	Re-test	Male	19	Negative
Already enrolled	Male	Grand Mother	Any relationship	No	Index	Door-to-door/Home-based	Re-test	Female	74	Negative
Already enrolled	Male	Grand Father	Any relationship	No	Index	Door-to-door/Home-based	Re-test	Male	76	Negative
Already enrolled	Male	Other Specify	Any relationship	No	Index	Door-to-door/Home-based	Re-test	Female	42	Negative
Already enrolled	Male	Other Specify	Any relationship	No	Index	Door-to-door/Home-based	Re-test	Female	60	Negative
Already enrolled	Female	Son	Biological children	Yes	Index	Door-to-door/Home-based	Re-test	Male	5	Negative
Already enrolled	Female	Daughter	Biological children	Yes	Index	Door-to-door/Home-based	First-time tester	Female	2	Negative
Already enrolled	Female	Daughter	Biological children	Yes	Index	Door-to-door/Home-based	First-time tester	Female	3	Negative
Newly diagnosed	Female	Son	Biological children	Yes	Index	Door-to-door/Home-based	Re-test	Male	2	Negative
Already enrolled	Female	Other Specify	Any relationship	No	Index	Door-to-door/Home-based	First-time tester	Female	3	Negative
Already enrolled	Male	Other Specify	Any relationship	No	Index	Door-to-door/Home-based	Re-test	Male	42	Negative
Newly diagnosed	Female	Son	Biological children	Yes	Index	Door-to-door/Home-based	First-time tester	Male	2	Negative
Newly diagnosed	Female	Son	Biological children	Yes	Index	Door-to-door/Home-based	First-time tester	Male	4	Negative
Already enrolled	Male	Other Specify	Any relationship	No	Index	Door-to-door/Home-based	Re-test	Male	18	Negative
Already enrolled	Female	Son	Biological children	Yes	Index	Door-to-door/Home-based	First-time tester	Male	7	Negative
Already enrolled	Female	Son	Biological children	Yes	Index	Door-to-door/Home-based	Re-test	Male	12	Negative
Already enrolled	Female	Daughter	Biological children	Yes	Index	Door-to-door/Home-based	Re-test	Female	17	Negative
Already enrolled	Female	Daughter	Biological children	Yes	Index	Door-to-door/Home-based	Re-test	Female	5	Negative
Already enrolled	Female	Daughter	Biological children	Yes	Index	Door-to-door/Home-based	Re-test	Female	6	Negative
Already enrolled	Female	Other Specify	Any relationship	No	Index	Door-to-door/Home-based	Re-test	Female	13	Negative
Already enrolled	Female	Other Specify	Any relationship	No	Index	Door-to-door/Home-based	Re-test	Female	27	Negative
Already enrolled	Female	Aunt	Any relationship	No	Index	Door-to-door/Home-based	First-time tester	Male	2	Negative
Already enrolled	Female	Aunt	Any relationship	No	Index	Door-to-door/Home-based	Re-test	Female	5	Negative
Already enrolled	Female	Aunt	Any relationship	No	Index	Door-to-door/Home-based	Re-test	Female	7	Negative
Already enrolled	Female	Aunt	Any relationship	No	Index	Door-to-door/Home-based	Re-test	Male	7	Negative
Already enrolled	Female	Aunt	Any relationship	No	Index	Door-to-door/Home-based	Re-test	Female	23	Negative
Already enrolled	Female	Daughter	Biological children	Yes	Index	Door-to-door/Home-based	Re-test	Female	20	Negative
Already enrolled	Female	Other Specify	Any relationship	No	Index	Door-to-door/Home-based	First-time tester	Female	3	Negative
Already enrolled	Female	Son	Biological children	Yes	Index	Door-to-door/Home-based	Re-test	Male	36	Negative
Already enrolled	Female	Other Specify	Any relationship	No	Index	Door-to-door/Home-based	First-time tester	Female	4	Negative
Already enrolled	Female	Other Specify	Any relationship	No	Index	Door-to-door/Home-based	First-time tester	Male	5	Negative
Already enrolled	Female	Other Specify	Any relationship	No	Index	Door-to-door/Home-based	First-time tester	Male	7	Negative
Already enrolled	Male	Wife	Sexual partner	Yes	Index	Door-to-door/Home-based	Re-test	Female	27	Negative
Already enrolled	Female	Daughter	Biological children	Yes	Index	Door-to-door/Home-based	Re-test	Female	30	Negative
Already enrolled	Female	Other Specify	Any relationship	No	Index	Door-to-door/Home-based	First-time tester	Female	4	Negative
Already enrolled	Female	Other Specify	Any relationship	No	Index	Door-to-door/Home-based	First-time tester	Female	11	Negative
Already enrolled	Male	Other Specify	Any relationship	No	Index	Door-to-door/Home-based	First-time tester	Female	61	Negative
Already enrolled	Female	Daughter	Biological children	Yes	Index	Door-to-door/Home-based	Re-test	Female	3	Negative
Already enrolled	Female	Other Specify	Any relationship	No	Index	Door-to-door/Home-based	First-time tester	Male	8	Negative
Already enrolled	Female	Other Specify	Any relationship	No	Index	Door-to-door/Home-based	Re-test	Female	21	Negative
Already enrolled	Female	Son	Biological children	Yes	Index	Door-to-door/Home-based	First-time tester	Male	2	Negative
Already enrolled	Female	Other Specify	Any relationship	No	Index	Door-to-door/Home-based	First-time tester	Male	4	Negative
Already enrolled	Female	Other Specify	Any relationship	No	Index	Door-to-door/Home-based	First-time tester	Female	10	Negative
Already enrolled	Male	Daughter	Biological children	Yes	Index	Door-to-door/Home-based	First-time tester	Female	2	Negative
Already enrolled	Male	Daughter	Biological children	Yes	Index	Door-to-door/Home-based	First-time tester	Female	13	Negative
Already enrolled	Male	Daughter	Biological children	Yes	Index	Door-to-door/Home-based	Re-test	Female	81	Negative
Already enrolled	Female	Uncle	Any relationship	No	Index	Door-to-door/Home-based	First-time tester	Male	58	Negative
Already enrolled	Female	Son	Biological children	Yes	Index	Door-to-door/Home-based	First-time tester	Male	3	Negative
Already enrolled	Female	Daughter	Biological children	Yes	Index	Door-to-door/Home-based	Re-test	Female	21	Negative
Already enrolled	Female	Son	Biological children	Yes	Index	Door-to-door/Home-based	Re-test	Male	22	Negative
Already enrolled	Female	Other Specify	Any relationship	No	Index	Door-to-door/Home-based	Re-test	Female	42	Negative
Already enrolled	Female	Other Specify	Any relationship	No	Index	Door-to-door/Home-based	Re-test	Female	45	Negative
Already enrolled	Female	Other Specify	Any relationship	No	Index	Door-to-door/Home-based	Re-test	Male	69	Negative
Newly diagnosed	Female	Other Specify	Any relationship	No	Index	Door-to-door/Home-based	First-time tester	Female	2	Negative
Newly diagnosed	Female	Other Specify	Any relationship	No	Index	Door-to-door/Home-based	Re-test	Male	2	Negative
Newly diagnosed	Female	Other Specify	Any relationship	No	Index	Door-to-door/Home-based	Re-test	Male	25	Negative
Newly diagnosed	Female	Other Specify	Any relationship	No	Index	Door-to-door/Home-based	Re-test	Female	29	Negative
Newly diagnosed	Female	Other Specify	Any relationship	No	Index	Door-to-door/Home-based	Re-test	Male	33	Negative
Newly diagnosed	Female	Other Specify	Any relationship	No	Index	Door-to-door/Home-based	Re-test	Female	50	Negative
Newly diagnosed	Female	Other Specify	Any relationship	No	Index	Door-to-door/Home-based	First-time tester	Male	56	Negative
Already enrolled	Female	Husband	Sexual partner	Yes	Index	Door-to-door/Home-based	Re-test	Male	21	Negative
Already enrolled	Female	Husband	Sexual partner	Yes	Index	Door-to-door/Home-based	First-time tester	Male	29	Positive	Yes
Already enrolled	Female	Daughter	Biological children	Yes	Index	Door-to-door/Home-based	Re-test	Female	8	Negative
Already enrolled	Female	Other Specify	Any relationship	No	Index	Door-to-door/Home-based	First-time tester	Female	6	Negative
Already enrolled	Female	Other Specify	Any relationship	No	Index	Door-to-door/Home-based	First-time tester	Female	8	Negative
Already enrolled	Female	Other Specify	Any relationship	No	Index	Door-to-door/Home-based	Re-test	Female	20	Negative
Already enrolled	Female	Other Specify	Any relationship	No	Index	Door-to-door/Home-based	Re-test	Female	37	Negative
Already enrolled	Female	Son	Biological children	Yes	Index	Door-to-door/Home-based	Re-test	Male	7	Negative
Already enrolled	Female	Husband	Sexual partner	Yes	Index	Door-to-door/Home-based	First-time tester	Male	65	Negative
Already enrolled	Male	Son	Biological children	Yes	Index	Door-to-door/Home-based	First-time tester	Male	16	Negative
Already enrolled	Male	Son	Biological children	Yes	Index	Door-to-door/Home-based	First-time tester	Male	16	Negative
Already enrolled	Male	Son	Biological children	Yes	Index	Door-to-door/Home-based	Re-test	Male	20	Negative
Already enrolled	Male	Daughter	Biological children	Yes	Index	Door-to-door/Home-based	First-time tester	Female	11	Negative
Already enrolled	Female	Son	Biological children	Yes	Index	Door-to-door/Home-based	Re-test	Male	15	Negative
Already enrolled	Female	Daughter	Biological children	Yes	Index	Door-to-door/Home-based	Re-test	Female	24	Negative
Already enrolled	Female	Husband	Sexual partner	Yes	Index	Door-to-door/Home-based	Re-test	Male	49	Negative
Already enrolled	Female	Other Specify	Any relationship	No	Index	Door-to-door/Home-based	Re-test	Female	11	Negative
Newly diagnosed	Female	Son	Biological children	Yes	Index	Door-to-door/Home-based	First-time tester	Male	12	Negative
Already enrolled	Female	Son	Biological children	Yes	Index	Door-to-door/Home-based	First-time tester	Male	2	Negative
Already enrolled	Female	Son	Biological children	Yes	Index	Door-to-door/Home-based	Re-test	Male	7	Negative
Already enrolled	Female	Son	Biological children	Yes	Index	Door-to-door/Home-based	Re-test	Male	11	Negative
Already enrolled	Female	Son	Biological children	Yes	Index	Door-to-door/Home-based	Re-test	Male	13	Negative
Already enrolled	Female	Other Specify	Any relationship	No	Index	Door-to-door/Home-based	Re-test	Male	4	Negative
Already enrolled	Female	Son	Biological children	Yes	Index	Door-to-door/Home-based	Re-test	Male	15	Negative
Already enrolled	Female	Daughter	Biological children	Yes	Index	Door-to-door/Home-based	First-time tester	Female	3	Negative
Already enrolled	Female	Daughter	Biological children	Yes	Index	Door-to-door/Home-based	First-time tester	Female	6	Negative
Already enrolled	Male	Son	Biological children	Yes	Index	Door-to-door/Home-based	First-time tester	Male	2	Negative
Already enrolled	Female	Other Specify	Any relationship	No	Index	Door-to-door/Home-based	First-time tester	Male	17	Negative
Already enrolled	Female	Son	Biological children	Yes	Index	Door-to-door/Home-based	Re-test	Male	4	Negative
Already enrolled	Female	Daughter	Biological children	Yes	Index	Door-to-door/Home-based	First-time tester	Female	4	Negative
Already enrolled	Male	Wife	Sexual partner	Yes	Index	Door-to-door/Home-based	Re-test	Female	21	Positive	Yes
Already enrolled	Female	Son	Biological children	Yes	Index	Door-to-door/Home-based	Re-test	Male	38	Positive	Yes
Already enrolled	Female	Other Specify	Any relationship	No	Index	Door-to-door/Home-based	Re-test	Female	30	Positive	Yes
Already enrolled	Female	Other Specify	Any relationship	No	Index	Door-to-door/Home-based	Re-test	Male	20	Negative
Already enrolled	Female	Other Specify	Any relationship	No	Index	Door-to-door/Home-based	First-time tester	Female	2	Negative
Already enrolled	Female	Daughter	Biological children	Yes	Index	Door-to-door/Home-based	Re-test	Female	11	Negative
Already enrolled	Female	Other Specify	Any relationship	No	Index	Door-to-door/Home-based	Re-test	Female	12	Negative
Already enrolled	Female	Daughter	Biological children	Yes	Index	Door-to-door/Home-based	Re-test	Female	28	Negative
Already enrolled	Female	Other Specify	Any relationship	No	Index	Door-to-door/Home-based	Re-test	Female	6	Negative
Already enrolled	Male	Other Specify	Any relationship	No	Index	Door-to-door/Home-based	First-time tester	Female	13	Negative
Already enrolled	Female	Daughter	Biological children	Yes	Index	Door-to-door/Home-based	First-time tester	Female	10	Negative
Already enrolled	Female	Daughter	Biological children	Yes	Index	Door-to-door/Home-based	First-time tester	Female	12	Negative
Already enrolled	Female	Other Specify	Any relationship	No	Index	Door-to-door/Home-based	First-time tester	Female	2	Negative
Already enrolled	Female	Other Specify	Any relationship	No	Index	Door-to-door/Home-based	First-time tester	Male	2	Negative
Already enrolled	Female	Other Specify	Any relationship	No	Index	Door-to-door/Home-based	First-time tester	Female	4	Negative
Already enrolled	Male	Son	Biological children	Yes	Index	Door-to-door/Home-based	Re-test	Male	2	Negative
Already enrolled	Male	Girlfriend/ Boyfriend/ Cohabiting Partner	Sexual partner	Yes	Index	Door-to-door/Home-based	Re-test	Female	27	Negative
Already enrolled	Male	Other Specify	Any relationship	No	Index	Door-to-door/Home-based	Re-test	Male	9	Negative
Already enrolled	Female	Other Specify	Any relationship	No	Index	Door-to-door/Home-based	Re-test	Male	2	Negative
Already enrolled	Female	Other Specify	Any relationship	No	Index	Door-to-door/Home-based	First-time tester	Female	5	Negative
Already enrolled	Female	Other Specify	Any relationship	No	Index	Door-to-door/Home-based	First-time tester	Female	7	Negative
Already enrolled	Female	Other Specify	Any relationship	No	Index	Door-to-door/Home-based	Re-test	Female	9	Negative
Newly diagnosed	Female	Daughter	Biological children	Yes	Index	Door-to-door/Home-based	First-time tester	Female	4	Negative
Newly diagnosed	Female	Daughter	Biological children	Yes	Index	Door-to-door/Home-based	Re-test	Female	7	Negative
Newly diagnosed	Female	Other Specify	Any relationship	No	Index	Door-to-door/Home-based	Re-test	Female	7	Negative
Newly diagnosed	Female	Other Specify	Any relationship	No	Index	Door-to-door/Home-based	Re-test	Female	31	Negative
Already enrolled	Female	Other Specify	Any relationship	No	Index	Door-to-door/Home-based	First-time tester	Female	11	Positive
Already enrolled	Male	Son	Biological children	Yes	Index	Door-to-door/Home-based	Re-test	Male	2	Negative
Already enrolled	Male	Wife	Sexual partner	Yes	Index	Door-to-door/Home-based	Re-test	Female	38	Negative
Newly diagnosed	Female	Daughter	Biological children	Yes	Index	Door-to-door/Home-based	Re-test	Female	10	Negative
Already enrolled	Female	Son	Biological children	Yes	Index	Door-to-door/Home-based	Re-test	Male	9	Negative
Already enrolled	Female	Son	Biological children	Yes	Index	Door-to-door/Home-based	Re-test	Male	15	Negative
Already enrolled	Female	Daughter	Biological children	Yes	Index	Door-to-door/Home-based	First-time tester	Female	8	Negative
Newly diagnosed	Male	Daughter	Biological children	Yes	Index	Door-to-door/Home-based	First-time tester	Female	14	Negative
Already enrolled	Female	Son	Biological children	Yes	Index	Door-to-door/Home-based	Re-test	Male	9	Negative
Already enrolled	Female	Daughter	Biological children	Yes	Index	Door-to-door/Home-based	Re-test	Female	3	Negative
Already enrolled	Female	Other Specify	Any relationship	No	Index	Door-to-door/Home-based	Re-test	Female	22	Negative
Already enrolled	Male	Daughter	Biological children	Yes	Index	Door-to-door/Home-based	First-time tester	Female	16	Negative
Already enrolled	Male	Grand Mother	Any relationship	No	Index	Door-to-door/Home-based	Re-test	Female	72	Negative
Already enrolled	Male	Other Specify	Any relationship	No	Index	Door-to-door/Home-based	Re-test	Male	8	Negative
Already enrolled	Male	Other Specify	Any relationship	No	Index	Door-to-door/Home-based	Re-test	Male	10	Negative
Already enrolled	Male	Other Specify	Any relationship	No	Index	Door-to-door/Home-based	Re-test	Male	23	Negative
Already enrolled	Male	Other Specify	Any relationship	No	Index	Door-to-door/Home-based	Re-test	Male	68	Negative
Newly diagnosed	Female	Son	Biological children	Yes	Index	Door-to-door/Home-based	First-time tester	Male	2	Positive	Yes
Already enrolled	Female	Daughter	Biological children	Yes	Index	Door-to-door/Home-based	First-time tester	Female	7	Negative
Already enrolled	Female	Daughter	Biological children	Yes	Index	Door-to-door/Home-based	Re-test	Female	21	Negative
Already enrolled	Female	Other Specify	Any relationship	No	Index	Door-to-door/Home-based	First-time tester	Male	2	Negative
Already enrolled	Female	Other Specify	Any relationship	No	Index	Door-to-door/Home-based	First-time tester	Female	4	Negative
Already enrolled	Female	Son	Biological children	Yes	Index	Door-to-door/Home-based	First-time tester	Male	10	Negative
Already enrolled	Female	Other Specify	Any relationship	No	Index	Door-to-door/Home-based	First-time tester	Male	7	Negative
Already enrolled	Female	Daughter	Biological children	Yes	Index	Door-to-door/Home-based	Re-test	Female	2	Negative
Already enrolled	Female	Grand Mother	Any relationship	No	Index	Door-to-door/Home-based	Re-test	Female	70	Negative
Already enrolled	Female	Other Specify	Any relationship	No	Index	Door-to-door/Home-based	Re-test	Male	16	Negative
Already enrolled	Female	Other Specify	Any relationship	No	Index	Door-to-door/Home-based	First-time tester	Female	2	Negative
Already enrolled	Female	Other Specify	Any relationship	No	Index	Door-to-door/Home-based	First-time tester	Female	2	Negative
Already enrolled	Female	Son	Biological children	Yes	Index	Door-to-door/Home-based	Re-test	Male	3	Negative
Already enrolled	Female	Daughter	Biological children	Yes	Index	Door-to-door/Home-based	First-time tester	Female	7	Negative
Already enrolled	Female	Daughter	Biological children	Yes	Index	Door-to-door/Home-based	First-time tester	Female	9	Negative
Already enrolled	Female	Daughter	Biological children	Yes	Index	Door-to-door/Home-based	First-time tester	Female	11	Negative
Already enrolled	Female	Other Specify	Any relationship	No	Index	Door-to-door/Home-based	First-time tester	Female	2	Negative
Already enrolled	Female	Other Specify	Any relationship	No	Index	Door-to-door/Home-based	Re-test	Female	24	Negative
Newly diagnosed	Male	Son	Biological children	Yes	Index	Door-to-door/Home-based	First-time tester	Male	4	Negative
Newly diagnosed	Male	Son	Biological children	Yes	Index	Door-to-door/Home-based	Re-test	Male	9	Negative
Newly diagnosed	Male	Wife	Sexual partner	Yes	Index	Door-to-door/Home-based	Re-test	Female	27	Negative
Newly diagnosed	Female	Aunt	Any relationship	No	Index	Door-to-door/Home-based	Re-test	Female	22	Negative
Newly diagnosed	Female	Other Specify	Any relationship	No	Index	Door-to-door/Home-based	First-time tester	Female	3	Negative
Already enrolled	Female	Other Specify	Any relationship	No	Index	Door-to-door/Home-based	First-time tester	Male	2	Negative
Already enrolled	Male	Son	Biological children	Yes	Index	Door-to-door/Home-based	Re-test	Male	6	Negative
Already enrolled	Male	Son	Biological children	Yes	Index	Door-to-door/Home-based	First-time tester	Male	17	Negative
Already enrolled	Female	Son	Biological children	Yes	Index	Door-to-door/Home-based	First-time tester	Male	4	Negative
Already enrolled	Female	Son	Biological children	Yes	Index	Door-to-door/Home-based	Re-test	Male	9	Negative
Already enrolled	Female	Daughter	Biological children	Yes	Index	Door-to-door/Home-based	First-time tester	Female	11	Negative
Already enrolled	Female	Son	Biological children	Yes	Index	Door-to-door/Home-based	Re-test	Male	17	Negative
Already enrolled	Female	Son	Biological children	Yes	Index	Door-to-door/Home-based	First-time tester	Male	5	Negative
Already enrolled	Female	Son	Biological children	Yes	Index	Door-to-door/Home-based	Re-test	Male	7	Negative
Already enrolled	Female	Son	Biological children	Yes	Index	Door-to-door/Home-based	First-time tester	Male	8	Negative
Already enrolled	Female	Son	Biological children	Yes	Index	Door-to-door/Home-based	Re-test	Male	2	Negative
Already enrolled	Female	Daughter	Biological children	Yes	Index	Door-to-door/Home-based	Re-test	Female	2	Negative
Already enrolled	Female	Son	Biological children	Yes	Index	Door-to-door/Home-based	Re-test	Male	23	Negative
Already enrolled	Female	Other Specify	Any relationship	No	Index	Door-to-door/Home-based	First-time tester	Female	4	Negative
Already enrolled	Female	Grand Mother	Any relationship	No	Index	Door-to-door/Home-based	Re-test	Female	70	Negative
Already enrolled	Female	Other Specify	Any relationship	No	Index	Door-to-door/Home-based	First-time tester	Male	3	Negative
Already enrolled	Female	Other Specify	Any relationship	No	Index	Door-to-door/Home-based	First-time tester	Male	10	Negative
Already enrolled	Female	Other Specify	Any relationship	No	Index	Door-to-door/Home-based	Re-test	Female	20	Negative
Already enrolled	Female	Other Specify	Any relationship	No	Index	Door-to-door/Home-based	First-time tester	Male	4	Negative
Already enrolled	Female	Other Specify	Any relationship	No	Index	Door-to-door/Home-based	First-time tester	Male	8	Negative
Already enrolled	Female	Other Specify	Any relationship	No	Index	Door-to-door/Home-based	First-time tester	Male	11	Negative
Already enrolled	Female	Other Specify	Any relationship	No	Index	Door-to-door/Home-based	First-time tester	Female	13	Negative
Already enrolled	Female	Other Specify	Any relationship	No	Index	Door-to-door/Home-based	First-time tester	Female	84	Negative
Already enrolled	Female	Other Specify	Any relationship	No	Index	Door-to-door/Home-based	Re-test	Female	28	Positive
Already enrolled	Female	Other Specify	Any relationship	No	Index	Door-to-door/Home-based	First-time tester	Male	2	Negative
Already enrolled	Female	Other Specify	Any relationship	No	Index	Door-to-door/Home-based	Re-test	Female	21	Negative
Already enrolled	Female	Son	Biological children	Yes	Index	Door-to-door/Home-based	Re-test	Male	6	Negative
Already enrolled	Female	Other Specify	Any relationship	No	Index	Door-to-door/Home-based	First-time tester	Female	2	Negative
Already enrolled	Female	Son	Biological children	Yes	Index	Door-to-door/Home-based	Re-test	Male	31	Negative
Already enrolled	Female	Daughter	Biological children	Yes	Index	Door-to-door/Home-based	Re-test	Female	4	Negative
Already enrolled	Female	Son	Biological children	Yes	Index	Door-to-door/Home-based	First-time tester	Male	4	Negative
Already enrolled	Female	Daughter	Biological children	Yes	Index	Door-to-door/Home-based	Re-test	Female	3	Negative
Already enrolled	Female	Other Specify	Any relationship	No	Index	Door-to-door/Home-based	Re-test	Female	18	Negative
Already enrolled	Female	Other Specify	Any relationship	No	Index	Door-to-door/Home-based	Re-test	Male	5	Negative
Already enrolled	Female	Other Specify	Any relationship	No	Index	Door-to-door/Home-based	First-time tester	Male	8	Negative
Already enrolled	Female	Other Specify	Any relationship	No	Index	Door-to-door/Home-based	First-time tester	Female	54	Negative
Already enrolled	Male	Other Specify	Any relationship	No	Index	Door-to-door/Home-based	First-time tester	Male	6	Negative
Already enrolled	Male	Other Specify	Any relationship	No	Index	Door-to-door/Home-based	First-time tester	Male	9	Negative
Already enrolled	Female	Daughter	Biological children	Yes	Index	Door-to-door/Home-based	Re-test	Female	3	Negative
Already enrolled	Female	Daughter	Biological children	Yes	Index	Door-to-door/Home-based	First-time tester	Female	5	Negative
Already enrolled	Female	Other Specify	Any relationship	No	Index	Door-to-door/Home-based	First-time tester	Female	3	Negative
Already enrolled	Female	Daughter	Biological children	Yes	Index	Door-to-door/Home-based	Re-test	Female	16	Negative
Already enrolled	Female	Husband	Sexual partner	Yes	Index	Door-to-door/Home-based	Re-test	Male	51	Negative
Already enrolled	Female	Son	Biological children	Yes	Index	Door-to-door/Home-based	Re-test	Male	5	Negative
Already enrolled	Female	Other Specify	Any relationship	No	Index	Door-to-door/Home-based	Re-test	Male	5	Negative
Already enrolled	Female	Other Specify	Any relationship	No	Index	Door-to-door/Home-based	Re-test	Male	6	Negative
Already enrolled	Female	Other Specify	Any relationship	No	Index	Door-to-door/Home-based	Re-test	Female	7	Negative
Already enrolled	Female	Other Specify	Any relationship	No	Index	Door-to-door/Home-based	Re-test	Female	8	Negative
Already enrolled	Female	Other Specify	Any relationship	No	Index	Door-to-door/Home-based	Re-test	Female	26	Negative
Already enrolled	Female	Daughter	Biological children	Yes	Index	Door-to-door/Home-based	Re-test	Female	6	Negative
Already enrolled	Female	Son	Biological children	Yes	Index	Door-to-door/Home-based	First-time tester	Male	3	Negative
Already enrolled	Female	Son	Biological children	Yes	Index	Door-to-door/Home-based	First-time tester	Male	4	Negative
Already enrolled	Female	Other Specify	Any relationship	No	Index	Door-to-door/Home-based	First-time tester	Male	12	Negative
Already enrolled	Female	Son	Biological children	Yes	Index	Door-to-door/Home-based	Re-test	Male	21	Negative
Already enrolled	Female	Other Specify	Any relationship	No	Index	Door-to-door/Home-based	First-time tester	Male	3	Negative
Already enrolled	Female	Other Specify	Any relationship	No	Index	Door-to-door/Home-based	First-time tester	Male	2	Negative
Already enrolled	Female	Other Specify	Any relationship	No	Index	Door-to-door/Home-based	First-time tester	Female	5	Negative
Already enrolled	Female	Other Specify	Any relationship	No	Index	Door-to-door/Home-based	First-time tester	Male	8	Negative
Already enrolled	Female	Other Specify	Any relationship	No	Index	Door-to-door/Home-based	Re-test	Male	21	Negative
Already enrolled	Female	Other Specify	Any relationship	No	Index	Door-to-door/Home-based	Re-test	Male	24	Negative
Already enrolled	Female	Other Specify	Any relationship	No	Index	Door-to-door/Home-based	First-time tester	Male	26	Negative
Already enrolled	Female	Daughter	Biological children	Yes	Index	Door-to-door/Home-based	First-time tester	Female	12	Negative
Already enrolled	Female	Other Specify	Any relationship	No	Index	Door-to-door/Home-based	Re-test	Female	15	Negative
Already enrolled	Female	Other Specify	Any relationship	No	Index	Door-to-door/Home-based	First-time tester	Male	17	Negative
Already enrolled	Female	Other Specify	Any relationship	No	Index	Door-to-door/Home-based	Re-test	Male	12	Negative
Already enrolled	Female	Other Specify	Any relationship	No	Index	Door-to-door/Home-based	Re-test	Female	55	Negative
Already enrolled	Male	Son	Biological children	Yes	Index	Door-to-door/Home-based	First-time tester	Male	7	Negative
Already enrolled	Female	Daughter	Biological children	Yes	Index	Door-to-door/Home-based	Re-test	Female	2	Negative
Already enrolled	Female	Other Specify	Any relationship	No	Index	Door-to-door/Home-based	First-time tester	Male	18	Negative
Already enrolled	Female	Other Specify	Any relationship	No	Index	Door-to-door/Home-based	First-time tester	Male	8	Negative
Already enrolled	Female	Other Specify	Any relationship	No	Index	Door-to-door/Home-based	First-time tester	Male	11	Negative
Already enrolled	Female	Other Specify	Any relationship	No	Index	Door-to-door/Home-based	First-time tester	Male	8	Negative
Already enrolled	Female	Other Specify	Any relationship	No	Index	Door-to-door/Home-based	First-time tester	Male	13	Negative
Already enrolled	Male	Son	Biological children	Yes	Index	Door-to-door/Home-based	Re-test	Male	3	Negative
Already enrolled	Male	Wife	Sexual partner	Yes	Index	Door-to-door/Home-based	Re-test	Female	42	Negative
Already enrolled	Female	Husband	Sexual partner	Yes	Index	Door-to-door/Home-based	Re-test	Male	34	Negative
Already enrolled	Male	Daughter	Biological children	Yes	Index	Door-to-door/Home-based	Re-test	Female	20	Negative
Already enrolled	Male	Other Specify	Any relationship	No	Index	Door-to-door/Home-based	First-time tester	Female	9	Negative
Already enrolled	Female	Son	Biological children	Yes	Index	Door-to-door/Home-based	Re-test	Male	9	Negative
Already enrolled	Female	Other Specify	Any relationship	No	Index	Door-to-door/Home-based	Re-test	Male	16	Negative
Already enrolled	Female	Other Specify	Any relationship	No	Index	Door-to-door/Home-based	Re-test	Male	2	Negative
Already enrolled	Female	Other Specify	Any relationship	No	Index	Door-to-door/Home-based	First-time tester	Female	7	Negative
Already enrolled	Female	Other Specify	Any relationship	No	Index	Door-to-door/Home-based	Re-test	Male	7	Negative
Already enrolled	Female	Other Specify	Any relationship	No	Index	Door-to-door/Home-based	First-time tester	Female	8	Negative
Already enrolled	Female	Other Specify	Any relationship	No	Index	Door-to-door/Home-based	First-time tester	Female	11	Negative
Already enrolled	Female	Daughter	Biological children	Yes	Index	Door-to-door/Home-based	First-time tester	Female	14	Negative
Already enrolled	Female	Other Specify	Any relationship	No	Index	Door-to-door/Home-based	First-time tester	Male	3	Negative
Already enrolled	Female	Other Specify	Any relationship	No	Index	Door-to-door/Home-based	First-time tester	Female	12	Negative
Already enrolled	Female	Other Specify	Any relationship	No	Index	Door-to-door/Home-based	First-time tester	Female	14	Negative
Already enrolled	Female	Other Specify	Any relationship	No	Index	Door-to-door/Home-based	First-time tester	Male	20	Negative
Already enrolled	Male	Son	Biological children	Yes	Index	Door-to-door/Home-based	Re-test	Male	5	Negative
Already enrolled	Female	Daughter	Biological children	Yes	Index	Door-to-door/Home-based	Re-test	Female	10	Negative
Already enrolled	Male	Daughter	Biological children	Yes	Index	Door-to-door/Home-based	Re-test	Female	18	Negative
Already enrolled	Female	Daughter	Biological children	Yes	Index	Door-to-door/Home-based	Re-test	Female	61	Negative
Already enrolled	Female	Other Specify	Any relationship	No	Index	Door-to-door/Home-based	Re-test	Female	15	Negative
Already enrolled	Female	Other Specify	Any relationship	No	Index	Door-to-door/Home-based	Re-test	Female	4	Negative
Already enrolled	Female	Other Specify	Any relationship	No	Index	Door-to-door/Home-based	Re-test	Female	7	Negative
Already enrolled	Female	Other Specify	Any relationship	No	Index	Door-to-door/Home-based	First-time tester	Male	7	Negative
Already enrolled	Male	Wife	Sexual partner	Yes	Index	Door-to-door/Home-based	Re-test	Female	46	Negative
Already enrolled	Male	Other Specify	Any relationship	No	Index	Door-to-door/Home-based	Re-test	Female	5	Negative
Already enrolled	Male	Other Specify	Any relationship	No	Index	Door-to-door/Home-based	Re-test	Male	7	Negative
Already enrolled	Male	Other Specify	Any relationship	No	Index	Door-to-door/Home-based	Re-test	Male	9	Negative
Already enrolled	Male	Other Specify	Any relationship	No	Index	Door-to-door/Home-based	Re-test	Female	11	Negative
Already enrolled	Male	Other Specify	Any relationship	No	Index	Door-to-door/Home-based	Re-test	Female	28	Negative
Already enrolled	Male	Other Specify	Any relationship	No	Index	Door-to-door/Home-based	Re-test	Male	63	Negative
Already enrolled	Female	Son	Biological children	Yes	Index	Door-to-door/Home-based	Re-test	Male	57	Negative
Already enrolled	Male	Daughter	Biological children	Yes	Index	Door-to-door/Home-based	Re-test	Female	9	Negative
Newly diagnosed	Male	Son	Biological children	Yes	Index	Door-to-door/Home-based	Re-test	Male	17	Negative
Already enrolled	Female	Daughter	Biological children	Yes	Index	Door-to-door/Home-based	Re-test	Female	12	Negative
Already enrolled	Female	Daughter	Biological children	Yes	Index	Door-to-door/Home-based	Re-test	Female	12	Negative
Already enrolled	Female	Other Specify	Any relationship	No	Index	Door-to-door/Home-based	Re-test	Male	2	Negative
Already enrolled	Female	Other Specify	Any relationship	No	Index	Door-to-door/Home-based	Re-test	Female	3	Negative
Already enrolled	Female	Other Specify	Any relationship	No	Index	Door-to-door/Home-based	Re-test	Female	7	Negative
Already enrolled	Female	Daughter	Biological children	Yes	Index	Door-to-door/Home-based	Re-test	Female	3	Negative
Already enrolled	Female	Daughter	Biological children	Yes	Index	Door-to-door/Home-based	Re-test	Female	6	Negative
Already enrolled	Female	Other Specify	Any relationship	No	Index	Door-to-door/Home-based	Re-test	Female	18	Negative
Already enrolled	Female	Other Specify	Any relationship	No	Index	Door-to-door/Home-based	Re-test	Female	3	Negative
Already enrolled	Female	Other Specify	Any relationship	No	Index	Door-to-door/Home-based	Re-test	Female	8	Negative
Already enrolled	Female	Other Specify	Any relationship	No	Index	Door-to-door/Home-based	Re-test	Male	23	Negative
Already enrolled	Female	Daughter	Biological children	Yes	Index	Door-to-door/Home-based	Re-test	Female	3	Negative
Newly diagnosed	Male	Wife	Sexual partner	Yes	Index	Door-to-door/Home-based	First-time tester	Female	22	Positive
Already enrolled	Female	Other Specify	Any relationship	No	Index	Door-to-door/Home-based	First-time tester	Female	3	Negative
Newly diagnosed	Male	Other Specify	Any relationship	No	Index	Door-to-door/Home-based	Re-test	Male	32	Negative
Already enrolled	Male	Son	Biological children	Yes	Index	Door-to-door/Home-based	First-time tester	Male	18	Negative
Already enrolled	Male	Son	Biological children	Yes	Index	Door-to-door/Home-based	Re-test	Male	10	Negative
Already enrolled	Female	Son	Biological children	Yes	Index	Door-to-door/Home-based	Re-test	Male	16	Negative
Already enrolled	Female	Other Specify	Any relationship	No	Index	Door-to-door/Home-based	First-time tester	Male	18	Negative
Already enrolled	Female	Daughter	Biological children	Yes	Index	Door-to-door/Home-based	Re-test	Female	22	Negative
Already enrolled	Female	Other Specify	Any relationship	No	Index	Door-to-door/Home-based	Re-test	Female	15	Negative
Already enrolled	Female	Other Specify	Any relationship	No	Index	Door-to-door/Home-based	First-time tester	Male	5	Negative
Already enrolled	Female	Other Specify	Any relationship	No	Index	Door-to-door/Home-based	First-time tester	Male	8	Negative
Already enrolled	Female	Other Specify	Any relationship	No	Index	Door-to-door/Home-based	First-time tester	Female	11	Negative
Already enrolled	Female	Other Specify	Any relationship	No	Index	Door-to-door/Home-based	First-time tester	Male	13	Negative
Already enrolled	Female	Son	Biological children	Yes	Index	Door-to-door/Home-based	Re-test	Male	12	Negative
Already enrolled	Female	Other Specify	Any relationship	No	Index	Door-to-door/Home-based	Re-test	Female	15	Negative
Already enrolled	Female	Daughter	Biological children	Yes	Index	Door-to-door/Home-based	First-time tester	Female	12	Negative
Already enrolled	Female	Daughter	Biological children	Yes	Index	Door-to-door/Home-based	First-time tester	Female	13	Negative
Already enrolled	Female	Other Specify	Any relationship	No	Index	Door-to-door/Home-based	First-time tester	Female	6	Negative
Already enrolled	Female	Other Specify	Any relationship	No	Index	Door-to-door/Home-based	Re-test	Female	4	Negative
Already enrolled	Female	Son	Biological children	Yes	Index	Door-to-door/Home-based	First-time tester	Male	7	Negative
Already enrolled	Female	Daughter	Biological children	Yes	Index	Door-to-door/Home-based	First-time tester	Female	12	Negative
Already enrolled	Female	Son	Biological children	Yes	Index	Door-to-door/Home-based	First-time tester	Male	4	Negative
Already enrolled	Female	Other Specify	Any relationship	No	Index	Door-to-door/Home-based	First-time tester	Female	16	Negative
Already enrolled	Male	Daughter	Biological children	Yes	Index	Door-to-door/Home-based	First-time tester	Female	18	Negative
Already enrolled	Male	Son	Biological children	Yes	Index	Door-to-door/Home-based	First-time tester	Male	13	Negative
Already enrolled	Female	Daughter	Biological children	Yes	Index	Door-to-door/Home-based	First-time tester	Female	73	Negative
Already enrolled	Female	Other Specify	Any relationship	No	Index	Door-to-door/Home-based	Re-test	Female	7	Negative
Already enrolled	Female	Other Specify	Any relationship	No	Index	Door-to-door/Home-based	First-time tester	Female	17	Negative
Already enrolled	Female	Other Specify	Any relationship	No	Index	Door-to-door/Home-based	First-time tester	Male	9	Negative
Already enrolled	Female	Other Specify	Any relationship	No	Index	Door-to-door/Home-based	First-time tester	Male	11	Negative
Already enrolled	Male	Son	Biological children	Yes	Index	Door-to-door/Home-based	First-time tester	Male	5	Negative
Already enrolled	Male	Son	Biological children	Yes	Index	Door-to-door/Home-based	First-time tester	Male	9	Negative
Already enrolled	Male	Other Specify	Any relationship	No	Index	Door-to-door/Home-based	First-time tester	Female	5	Negative
Already enrolled	Female	Son	Biological children	Yes	Index	Door-to-door/Home-based	First-time tester	Male	4	Negative
Already enrolled	Female	Son	Biological children	Yes	Index	Door-to-door/Home-based	First-time tester	Male	12	Negative
Already enrolled	Female	Daughter	Biological children	Yes	Index	Door-to-door/Home-based	Re-test	Female	6	Negative
Already enrolled	Female	Grand Mother	Any relationship	No	Index	Door-to-door/Home-based	Re-test	Female	84	Negative
Already enrolled	Female	Other Specify	Any relationship	No	Index	Door-to-door/Home-based	First-time tester	Female	2	Negative
Already enrolled	Female	Other Specify	Any relationship	No	Index	Door-to-door/Home-based	First-time tester	Male	2	Negative
Newly diagnosed	Female	Son	Biological children	Yes	Index	Door-to-door/Home-based	First-time tester	Male	3	Negative
Newly diagnosed	Female	Daughter	Biological children	Yes	Index	Door-to-door/Home-based	First-time tester	Female	6	Negative
Newly diagnosed	Female	Other Specify	Any relationship	No	Index	Door-to-door/Home-based	Re-test	Female	18	Negative
Newly diagnosed	Female	Other Specify	Any relationship	No	Index	Door-to-door/Home-based	First-time tester	Male	2	Negative
Newly diagnosed	Female	Other Specify	Any relationship	No	Index	Door-to-door/Home-based	First-time tester	Female	3	Negative
Newly diagnosed	Female	Other Specify	Any relationship	No	Index	Door-to-door/Home-based	Re-test	Female	7	Negative
Already enrolled	Female	Husband	Sexual partner	Yes	Index	Door-to-door/Home-based	Re-test	Male	38	Negative
Already enrolled	Female	Daughter	Biological children	Yes	Index	Door-to-door/Home-based	Re-test	Female	2	Negative
Already enrolled	Male	Son	Biological children	Yes	Index	Door-to-door/Home-based	Re-test	Male	5	Negative
Already enrolled	Male	Daughter	Biological children	Yes	Index	Door-to-door/Home-based	Re-test	Female	3	Negative
Already enrolled	Female	Son	Biological children	Yes	Index	Door-to-door/Home-based	Re-test	Male	2	Negative
Already enrolled	Female	Daughter	Biological children	Yes	Index	Door-to-door/Home-based	First-time tester	Female	7	Negative
Already enrolled	Female	Other Specify	Any relationship	No	Index	Door-to-door/Home-based	First-time tester	Male	9	Negative
Already enrolled	Female	Other Specify	Any relationship	No	Index	Door-to-door/Home-based	Re-test	Female	49	Negative
Already enrolled	Male	Son	Biological children	Yes	Index	Door-to-door/Home-based	First-time tester	Male	7	Negative
Already enrolled	Female	Son	Biological children	Yes	Index	Door-to-door/Home-based	First-time tester	Male	8	Negative
Already enrolled	Female	Son	Biological children	Yes	Index	Door-to-door/Home-based	First-time tester	Male	10	Negative
Already enrolled	Female	Son	Biological children	Yes	Index	Door-to-door/Home-based	First-time tester	Male	2	Negative
Already enrolled	Female	Son	Biological children	Yes	Index	Door-to-door/Home-based	First-time tester	Male	5	Negative
Already enrolled	Female	Son	Biological children	Yes	Index	Door-to-door/Home-based	Re-test	Male	13	Negative
Already enrolled	Female	Daughter	Biological children	Yes	Index	Door-to-door/Home-based	First-time tester	Female	2	Negative
Already enrolled	Female	Other Specify	Any relationship	No	Index	Door-to-door/Home-based	First-time tester	Female	2	Negative
Already enrolled	Female	Other Specify	Any relationship	No	Index	Door-to-door/Home-based	Re-test	Female	2	Negative
Already enrolled	Female	Other Specify	Any relationship	No	Index	Door-to-door/Home-based	Re-test	Female	3	Negative
Already enrolled	Female	Other Specify	Any relationship	No	Index	Door-to-door/Home-based	Re-test	Female	4	Negative
Already enrolled	Female	Other Specify	Any relationship	No	Index	Door-to-door/Home-based	Re-test	Female	4	Negative
Already enrolled	Female	Other Specify	Any relationship	No	Index	Door-to-door/Home-based	Re-test	Female	28	Negative
Already enrolled	Female	Other Specify	Any relationship	No	Index	Door-to-door/Home-based	Re-test	Male	4	Negative
Already enrolled	Female	Other Specify	Any relationship	No	Index	Door-to-door/Home-based	Re-test	Female	10	Negative
Already enrolled	Female	Other Specify	Any relationship	No	Index	Door-to-door/Home-based	First-time tester	Female	10	Negative
Already enrolled	Female	Other Specify	Any relationship	No	Index	Door-to-door/Home-based	Re-test	Male	14	Negative
Already enrolled	Female	Son	Biological children	Yes	Index	Door-to-door/Home-based	Re-test	Male	5	Negative
Already enrolled	Female	Other Specify	Any relationship	No	Index	Door-to-door/Home-based	Re-test	Female	2	Negative
Already enrolled	Female	Other Specify	Any relationship	No	Index	Door-to-door/Home-based	First-time tester	Male	2	Negative
Already enrolled	Female	Other Specify	Any relationship	No	Index	Door-to-door/Home-based	First-time tester	Female	2	Negative
Already enrolled	Female	Other Specify	Any relationship	No	Index	Door-to-door/Home-based	Re-test	Female	2	Negative
Already enrolled	Female	Son	Biological children	Yes	Index	Door-to-door/Home-based	Re-test	Male	6	Negative
Already enrolled	Female	Son	Biological children	Yes	Index	Door-to-door/Home-based	First-time tester	Male	6	Negative
Already enrolled	Female	Daughter	Biological children	Yes	Index	Door-to-door/Home-based	First-time tester	Female	3	Negative
Already enrolled	Female	Daughter	Biological children	Yes	Index	Door-to-door/Home-based	First-time tester	Female	5	Negative
Already enrolled	Female	Daughter	Biological children	Yes	Index	Door-to-door/Home-based	Re-test	Female	2	Negative
Already enrolled	Female	Daughter	Biological children	Yes	Index	Door-to-door/Home-based	Re-test	Female	4	Negative
Already enrolled	Female	Other Specify	Any relationship	No	Index	Door-to-door/Home-based	First-time tester	Female	14	Negative
Already enrolled	Female	Son	Biological children	Yes	Index	Door-to-door/Home-based	First-time tester	Male	2	Negative
Already enrolled	Female	Daughter	Biological children	Yes	Index	Door-to-door/Home-based	First-time tester	Female	6	Negative
Already enrolled	Female	Daughter	Biological children	Yes	Index	Door-to-door/Home-based	First-time tester	Female	6	Negative
Already enrolled	Male	Other Specify	Any relationship	No	Index	Door-to-door/Home-based	First-time tester	Male	3	Negative
Already enrolled	Female	Aunt	Any relationship	No	Index	Door-to-door/Home-based	First-time tester	Female	23	Negative
Already enrolled	Male	Other Specify	Any relationship	No	Index	Door-to-door/Home-based	First-time tester	Male	2	Negative
Already enrolled	Female	Other Specify	Any relationship	No	Index	Door-to-door/Home-based	Re-test	Female	26	Negative
Already enrolled	Female	Other Specify	Any relationship	No	Index	Door-to-door/Home-based	Re-test	Female	29	Negative
Already enrolled	Female	Daughter	Biological children	Yes	Index	Door-to-door/Home-based	Re-test	Female	24	Negative
Already enrolled	Female	Girlfriend/ Boyfriend/ Cohabiting Partner	Sexual partner	Yes	Index	Door-to-door/Home-based	First-time tester	Male	55	Positive	Yes
Already enrolled	Female	Daughter	Biological children	Yes	Index	Door-to-door/Home-based	First-time tester	Female	32	Positive
Already enrolled	Female	Other Specify	Any relationship	No	Index	Door-to-door/Home-based	First-time tester	Male	7	Negative
Already enrolled	Female	Other Specify	Any relationship	No	Index	Door-to-door/Home-based	Re-test	Female	8	Negative
Already enrolled	Female	Other Specify	Any relationship	No	Index	Door-to-door/Home-based	Re-test	Female	8	Negative
Already enrolled	Female	Daughter	Biological children	Yes	Index	Door-to-door/Home-based	Re-test	Female	2	Negative
Already enrolled	Male	Other Specify	Any relationship	No	Index	Door-to-door/Home-based	First-time tester	Male	4	Negative
Already enrolled	Male	Other Specify	Any relationship	No	Index	Door-to-door/Home-based	First-time tester	Male	4	Negative
Already enrolled	Female	Other Specify	Any relationship	No	Index	Door-to-door/Home-based	First-time tester	Female	62	Negative
Already enrolled	Female	Other Specify	Any relationship	No	Index	Door-to-door/Home-based	First-time tester	Female	9	Negative
Already enrolled	Female	Other Specify	Any relationship	No	Index	Door-to-door/Home-based	Re-test	Female	10	Negative
Already enrolled	Female	Son	Biological children	Yes	Index	Door-to-door/Home-based	First-time tester	Male	2	Negative
Already enrolled	Female	Other Specify	Any relationship	No	Index	Door-to-door/Home-based	Re-test	Female	53	Negative
Already enrolled	Male	Son	Biological children	Yes	Index	Door-to-door/Home-based	First-time tester	Male	4	Negative
Already enrolled	Male	Daughter	Biological children	Yes	Index	Door-to-door/Home-based	First-time tester	Female	3	Negative
Already enrolled	Male	Daughter	Biological children	Yes	Index	Door-to-door/Home-based	First-time tester	Female	3	Negative
Already enrolled	Male	Wife	Sexual partner	Yes	Index	Door-to-door/Home-based	Re-test	Female	39	Negative
Already enrolled	Female	Son	Biological children	Yes	Index	Door-to-door/Home-based	Re-test	Male	22	Negative
Already enrolled	Male	Other Specify	Any relationship	No	Index	Door-to-door/Home-based	Re-test	Female	24	Negative
Already enrolled	Female	Son	Biological children	Yes	Index	Door-to-door/Home-based	Re-test	Male	9	Negative
Already enrolled	Female	Daughter	Biological children	Yes	Index	Door-to-door/Home-based	Re-test	Female	7	Negative
Already enrolled	Female	Son	Biological children	Yes	Index	Door-to-door/Home-based	First-time tester	Male	4	Negative
Already enrolled	Female	Son	Biological children	Yes	Index	Door-to-door/Home-based	First-time tester	Male	11	Negative
Already enrolled	Female	Son	Biological children	Yes	Index	Door-to-door/Home-based	Re-test	Male	19	Negative
Already enrolled	Female	Son	Biological children	Yes	Index	Door-to-door/Home-based	Re-test	Male	30	Negative
Already enrolled	Female	Other Specify	Any relationship	No	Index	Door-to-door/Home-based	Re-test	Female	58	Negative
Already enrolled	Female	Other Specify	Any relationship	No	Index	Door-to-door/Home-based	First-time tester	Male	2	Negative
Already enrolled	Female	Other Specify	Any relationship	No	Index	Door-to-door/Home-based	Re-test	Male	18	Negative
Already enrolled	Female	Other Specify	Any relationship	No	Index	Door-to-door/Home-based	Re-test	Male	18	Negative
Already enrolled	Female	Other Specify	Any relationship	No	Index	Door-to-door/Home-based	Re-test	Female	2	Negative
Already enrolled	Female	Other Specify	Any relationship	No	Index	Door-to-door/Home-based	Re-test	Female	20	Negative
Already enrolled	Male	Son	Biological children	Yes	Index	Door-to-door/Home-based	Re-test	Male	11	Negative
Already enrolled	Male	Son	Biological children	Yes	Index	Door-to-door/Home-based	Re-test	Male	12	Negative
Already enrolled	Male	Daughter	Biological children	Yes	Index	Door-to-door/Home-based	First-time tester	Female	2	Negative
Already enrolled	Male	Daughter	Biological children	Yes	Index	Door-to-door/Home-based	Re-test	Female	7	Negative
Already enrolled	Female	Son	Biological children	Yes	Index	Door-to-door/Home-based	Re-test	Male	7	Negative
Already enrolled	Female	Daughter	Biological children	Yes	Index	Door-to-door/Home-based	Re-test	Female	8	Negative
Newly diagnosed	Female	Husband	Sexual partner	Yes	Index	Door-to-door/Home-based	First-time tester	Male	53	Positive	Yes
Already enrolled	Female	Son	Biological children	Yes	Index	Door-to-door/Home-based	Re-test	Male	9	Negative
Already enrolled	Male	Daughter	Biological children	Yes	Index	Door-to-door/Home-based	Re-test	Female	29	Negative
Already enrolled	Male	Other Specify	Any relationship	No	Index	Door-to-door/Home-based	Re-test	Male	2	Negative
Already enrolled	Female	Daughter	Biological children	Yes	Index	Door-to-door/Home-based	Re-test	Female	4	Negative
Already enrolled	Female	Daughter	Biological children	Yes	Index	Door-to-door/Home-based	First-time tester	Female	4	Negative
Already enrolled	Female	Son	Biological children	Yes	Index	Door-to-door/Home-based	First-time tester	Male	2	Negative
Already enrolled	Female	Daughter	Biological children	Yes	Index	Door-to-door/Home-based	Re-test	Female	2	Negative
Already enrolled	Male	Son	Biological children	Yes	Index	Door-to-door/Home-based	First-time tester	Male	3	Negative
Already enrolled	Male	Son	Biological children	Yes	Index	Door-to-door/Home-based	First-time tester	Male	9	Negative
Already enrolled	Male	Daughter	Biological children	Yes	Index	Door-to-door/Home-based	First-time tester	Female	6	Negative
Already enrolled	Female	Daughter	Biological children	Yes	Index	Door-to-door/Home-based	Re-test	Female	2	Negative
Already enrolled	Female	Daughter	Biological children	Yes	Index	Door-to-door/Home-based	First-time tester	Female	6	Negative
Already enrolled	Female	Son	Biological children	Yes	Index	Door-to-door/Home-based	First-time tester	Male	2	Negative
Already enrolled	Female	Daughter	Biological children	Yes	Index	Door-to-door/Home-based	Re-test	Female	3	Negative
Already enrolled	Female	Daughter	Biological children	Yes	Index	Door-to-door/Home-based	Re-test	Female	10	Negative
Already enrolled	Male	Other Specify	Any relationship	No	Index	Door-to-door/Home-based	Re-test	Female	22	Positive	Yes
Already enrolled	Male	Other Specify	Any relationship	No	Index	Door-to-door/Home-based	First-time tester	Female	26	Positive	Yes
Already enrolled	Female	Daughter	Biological children	Yes	Index	Door-to-door/Home-based	Re-test	Female	3	Negative
Already enrolled	Female	Grand Mother	Any relationship	No	Index	Door-to-door/Home-based	Re-test	Female	71	Negative
Already enrolled	Female	Other Specify	Any relationship	No	Index	Door-to-door/Home-based	First-time tester	Female	3	Negative
Already enrolled	Male	Son	Biological children	Yes	Index	Door-to-door/Home-based	Re-test	Male	7	Negative
Already enrolled	Male	Other Specify	Any relationship	No	Index	Door-to-door/Home-based	First-time tester	Male	5	Negative
Already enrolled	Male	Other Specify	Any relationship	No	Index	Door-to-door/Home-based	First-time tester	Male	8	Negative
Already enrolled	Female	Son	Biological children	Yes	Index	Door-to-door/Home-based	Re-test	Male	12	Negative
Already enrolled	Female	Other Specify	Any relationship	No	Index	Door-to-door/Home-based	First-time tester	Male	2	Negative
Already enrolled	Female	Other Specify	Any relationship	No	Index	Door-to-door/Home-based	Re-test	Female	9	Negative
Already enrolled	Male	Other Specify	Any relationship	No	Index	Door-to-door/Home-based	Re-test	Male	13	Negative
Already enrolled	Female	Son	Biological children	Yes	Index	Door-to-door/Home-based	First-time tester	Male	7	Negative
Already enrolled	Female	Son	Biological children	Yes	Index	Door-to-door/Home-based	First-time tester	Male	13	Negative
Already enrolled	Female	Other Specify	Any relationship	No	Index	Door-to-door/Home-based	Re-test	Male	14	Negative
Already enrolled	Female	Daughter	Biological children	Yes	Index	Door-to-door/Home-based	Re-test	Female	8	Negative
Already enrolled	Female	Daughter	Biological children	Yes	Index	Door-to-door/Home-based	Re-test	Female	8	Negative
Already enrolled	Female	Daughter	Biological children	Yes	Index	Door-to-door/Home-based	Re-test	Female	14	Negative
Already enrolled	Female	Other Specify	Any relationship	No	Index	Door-to-door/Home-based	Re-test	Male	10	Negative
Already enrolled	Female	Other Specify	Any relationship	No	Index	Door-to-door/Home-based	First-time tester	Female	14	Negative
Already enrolled	Male	Son	Biological children	Yes	Index	Door-to-door/Home-based	First-time tester	Male	12	Negative
Already enrolled	Male	Other Specify	Any relationship	No	Index	Door-to-door/Home-based	Re-test	Female	4	Negative
Already enrolled	Male	Other Specify	Any relationship	No	Index	Door-to-door/Home-based	Re-test	Female	7	Negative
Already enrolled	Male	Other Specify	Any relationship	No	Index	Door-to-door/Home-based	First-time tester	Female	11	Negative
Already enrolled	Male	Other Specify	Any relationship	No	Index	Door-to-door/Home-based	First-time tester	Female	11	Negative
Already enrolled	Female	Daughter	Biological children	Yes	Index	Door-to-door/Home-based	Re-test	Female	15	Negative
Already enrolled	Female	Daughter	Biological children	Yes	Index	Door-to-door/Home-based	Re-test	Female	6	Negative
Already enrolled	Female	Daughter	Biological children	Yes	Index	Door-to-door/Home-based	Re-test	Female	10	Negative
Already enrolled	Female	Other Specify	Any relationship	No	Index	Door-to-door/Home-based	Re-test	Female	29	Negative
Already enrolled	Female	Other Specify	Any relationship	No	Index	Door-to-door/Home-based	Re-test	Female	72	Negative
Already enrolled	Female	Daughter	Biological children	Yes	Index	Door-to-door/Home-based	First-time tester	Female	12	Negative
Already enrolled	Female	Daughter	Biological children	Yes	Index	Door-to-door/Home-based	Re-test	Female	24	Negative
Already enrolled	Female	Other Specify	Any relationship	No	Index	Door-to-door/Home-based	Re-test	Female	16	Negative
Already enrolled	Female	Daughter	Biological children	Yes	Index	Door-to-door/Home-based	Re-test	Female	11	Negative
Already enrolled	Female	Son	Biological children	Yes	Index	Door-to-door/Home-based	Re-test	Male	7	Negative
Already enrolled	Female	Son	Biological children	Yes	Index	Door-to-door/Home-based	Re-test	Male	9	Negative
Already enrolled	Female	Daughter	Biological children	Yes	Index	Door-to-door/Home-based	Re-test	Female	2	Negative
Already enrolled	Female	Daughter	Biological children	Yes	Index	Door-to-door/Home-based	Re-test	Female	4	Negative
Already enrolled	Female	Daughter	Biological children	Yes	Index	Door-to-door/Home-based	Re-test	Female	11	Negative
Already enrolled	Female	Other Specify	Any relationship	No	Index	Door-to-door/Home-based	Re-test	Female	4	Negative
Already enrolled	Female	Other Specify	Any relationship	No	Index	Door-to-door/Home-based	Re-test	Female	72	Negative
Already enrolled	Female	Son	Biological children	Yes	Index	Door-to-door/Home-based	Re-test	Male	6	Negative
Already enrolled	Female	Son	Biological children	Yes	Index	Door-to-door/Home-based	Re-test	Male	38	Negative
Already enrolled	Female	Daughter	Biological children	Yes	Index	Door-to-door/Home-based	First-time tester	Female	11	Negative
Already enrolled	Female	Son	Biological children	Yes	Index	Door-to-door/Home-based	First-time tester	Male	13	Negative
Already enrolled	Female	Daughter	Biological children	Yes	Index	Door-to-door/Home-based	Re-test	Female	2	Negative
Already enrolled	Female	Daughter	Biological children	Yes	Index	Door-to-door/Home-based	Re-test	Female	16	Negative
Already enrolled	Male	Daughter	Biological children	Yes	Index	Door-to-door/Home-based	Re-test	Female	16	Negative
Already enrolled	Female	Other Specify	Any relationship	No	Index	Door-to-door/Home-based	Re-test	Male	7	Negative
Already enrolled	Female	Other Specify	Any relationship	No	Index	Door-to-door/Home-based	Re-test	Male	69	Negative
Already enrolled	Female	Husband	Sexual partner	Yes	Index	Door-to-door/Home-based	Re-test	Male	45	Positive	Yes
Already enrolled	Female	Other Specify	Any relationship	No	Index	Door-to-door/Home-based	Re-test	Female	14	Negative
Already enrolled	Female	Other Specify	Any relationship	No	Index	Door-to-door/Home-based	Re-test	Female	12	Negative
Already enrolled	Female	Other Specify	Any relationship	No	Index	Door-to-door/Home-based	Re-test	Male	19	Negative
Already enrolled	Female	Other Specify	Any relationship	No	Index	Door-to-door/Home-based	Re-test	Female	3	Negative
Already enrolled	Female	Son	Biological children	Yes	Index	Door-to-door/Home-based	First-time tester	Male	9	Negative
Already enrolled	Female	Daughter	Biological children	Yes	Index	Door-to-door/Home-based	First-time tester	Female	8	Negative
Already enrolled	Female	Other Specify	Any relationship	No	Index	Door-to-door/Home-based	First-time tester	Male	9	Negative
Already enrolled	Male	Son	Biological children	Yes	Index	Door-to-door/Home-based	Re-test	Male	25	Negative
Already enrolled	Male	Son	Biological children	Yes	Index	Door-to-door/Home-based	Re-test	Male	14	Negative
Already enrolled	Male	Other Specify	Any relationship	No	Index	Door-to-door/Home-based	First-time tester	Male	15	Negative
Already enrolled	Female	Daughter	Biological children	Yes	Index	Door-to-door/Home-based	Re-test	Female	17	Negative
Already enrolled	Female	Daughter	Biological children	Yes	Index	Door-to-door/Home-based	First-time tester	Female	14	Negative
Already enrolled	Female	Other Specify	Any relationship	No	Index	Door-to-door/Home-based	First-time tester	Male	19	Negative
Already enrolled	Female	Other Specify	Any relationship	No	Index	Door-to-door/Home-based	First-time tester	Female	11	Negative
Newly diagnosed	Female	Other Specify	Any relationship	No	Index	Door-to-door/Home-based	First-time tester	Female	15	Negative
Newly diagnosed	Female	Other Specify	Any relationship	No	Index	Door-to-door/Home-based	Re-test	Male	19	Negative
Already enrolled	Female	Son	Biological children	Yes	Index	Door-to-door/Home-based	Re-test	Male	16	Negative
Already enrolled	Female	Son	Biological children	Yes	Index	Door-to-door/Home-based	First-time tester	Male	3	Negative
Already enrolled	Female	Daughter	Biological children	Yes	Index	Door-to-door/Home-based	Re-test	Female	13	Negative
Already enrolled	Female	Aunt	Any relationship	No	Index	Door-to-door/Home-based	Re-test	Female	38	Negative
Already enrolled	Female	Other Specify	Any relationship	No	Index	Door-to-door/Home-based	Re-test	Female	9	Negative
Already enrolled	Female	Son	Biological children	Yes	Index	Door-to-door/Home-based	First-time tester	Male	5	Negative
Already enrolled	Female	Son	Biological children	Yes	Index	Door-to-door/Home-based	Re-test	Male	17	Negative
Already enrolled	Female	Daughter	Biological children	Yes	Index	Door-to-door/Home-based	First-time tester	Female	8	Negative
Already enrolled	Female	Son	Biological children	Yes	Index	Door-to-door/Home-based	First-time tester	Male	14	Negative
Already enrolled	Female	Daughter	Biological children	Yes	Index	Door-to-door/Home-based	Re-test	Female	16	Negative
Already enrolled	Female	Son	Biological children	Yes	Index	Door-to-door/Home-based	Re-test	Male	3	Negative
Already enrolled	Female	Son	Biological children	Yes	Index	Door-to-door/Home-based	Re-test	Male	12	Negative
Already enrolled	Female	Daughter	Biological children	Yes	Index	Door-to-door/Home-based	Re-test	Female	9	Negative
Already enrolled	Female	Daughter	Biological children	Yes	Index	Door-to-door/Home-based	Re-test	Female	14	Negative
Already enrolled	Female	Daughter	Biological children	Yes	Index	Door-to-door/Home-based	Re-test	Female	22	Negative
Already enrolled	Female	Son	Biological children	Yes	Index	Door-to-door/Home-based	First-time tester	Male	9	Negative
Already enrolled	Female	Son	Biological children	Yes	Index	Door-to-door/Home-based	First-time tester	Male	10	Negative
Already enrolled	Female	Daughter	Biological children	Yes	Index	Door-to-door/Home-based	First-time tester	Female	13	Negative
Already enrolled	Female	Son	Biological children	Yes	Index	Door-to-door/Home-based	Re-test	Male	15	Negative
Already enrolled	Female	Daughter	Biological children	Yes	Index	Door-to-door/Home-based	Re-test	Female	23	Negative
Already enrolled	Female	Daughter	Biological children	Yes	Index	Door-to-door/Home-based	First-time tester	Female	17	Negative
Already enrolled	Female	Daughter	Biological children	Yes	Index	Door-to-door/Home-based	First-time tester	Female	6	Negative
Already enrolled	Female	Daughter	Biological children	Yes	Index	Door-to-door/Home-based	First-time tester	Female	6	Negative
Already enrolled	Female	Daughter	Biological children	Yes	Index	Door-to-door/Home-based	Re-test	Female	9	Negative
Already enrolled	Male	Wife	Sexual partner	Yes	Index	Door-to-door/Home-based	Re-test	Female	20	Negative
Already enrolled	Male	Son	Biological children	Yes	Index	Door-to-door/Home-based	First-time tester	Male	13	Negative
Already enrolled	Male	Girlfriend/ Boyfriend/ Cohabiting Partner	Sexual partner	Yes	Index	Door-to-door/Home-based	First-time tester	Female	18	Negative
Already enrolled	Female	Other Specify	Any relationship	No	Index	Door-to-door/Home-based	First-time tester	Female	7	Negative
Already enrolled	Female	Other Specify	Any relationship	No	Index	Door-to-door/Home-based	First-time tester	Female	11	Negative
Already enrolled	Female	Daughter	Biological children	Yes	Index	Door-to-door/Home-based	First-time tester	Female	2	Negative
Already enrolled	Female	Other Specify	Any relationship	No	Index	Door-to-door/Home-based	Re-test	Female	21	Positive	Yes
Already enrolled	Female	Other Specify	Any relationship	No	Index	Door-to-door/Home-based	First-time tester	Female	2	Negative
Already enrolled	Female	Son	Biological children	Yes	Index	Door-to-door/Home-based	Re-test	Male	4	Negative
Already enrolled	Female	Son	Biological children	Yes	Index	Door-to-door/Home-based	Re-test	Male	14	Negative
Already enrolled	Female	Other Specify	Any relationship	No	Index	Door-to-door/Home-based	First-time tester	Female	2	Negative
Already enrolled	Female	Other Specify	Any relationship	No	Index	Door-to-door/Home-based	First-time tester	Female	12	Negative
Already enrolled	Female	Other Specify	Any relationship	No	Index	Door-to-door/Home-based	Re-test	Female	70	Negative
Already enrolled	Female	Other Specify	Any relationship	No	Index	Door-to-door/Home-based	Re-test	Male	72	Negative
Already enrolled	Female	Other Specify	Any relationship	No	Index	Door-to-door/Home-based	Re-test	Female	3	Negative
Already enrolled	Female	Other Specify	Any relationship	No	Index	Door-to-door/Home-based	Re-test	Male	4	Negative
Already enrolled	Female	Other Specify	Any relationship	No	Index	Door-to-door/Home-based	Re-test	Male	24	Negative
Already enrolled	Female	Other Specify	Any relationship	No	Index	Door-to-door/Home-based	Re-test	Female	8	Negative
Already enrolled	Female	Other Specify	Any relationship	No	Index	Door-to-door/Home-based	Re-test	Male	2	Negative
Already enrolled	Female	Other Specify	Any relationship	No	Index	Door-to-door/Home-based	First-time tester	Male	4	Negative
Already enrolled	Female	Husband	Sexual partner	Yes	Index	Door-to-door/Home-based	Re-test	Male	46	Negative
Already enrolled	Male	Daughter	Biological children	Yes	Index	Door-to-door/Home-based	Re-test	Female	4	Negative
Already enrolled	Male	Wife	Sexual partner	Yes	Index	Door-to-door/Home-based	Re-test	Female	24	Negative
Newly diagnosed	Female	Son	Biological children	Yes	Index	Door-to-door/Home-based	First-time tester	Male	2	Negative
Newly diagnosed	Female	Son	Biological children	Yes	Index	Door-to-door/Home-based	First-time tester	Male	4	Negative
Already enrolled	Female	Son	Biological children	Yes	Index	Door-to-door/Home-based	Re-test	Male	4	Negative
Already enrolled	Female	Son	Biological children	Yes	Index	Door-to-door/Home-based	Re-test	Male	9	Negative
Already enrolled	Female	Daughter	Biological children	Yes	Index	Door-to-door/Home-based	Re-test	Female	2	Negative
Already enrolled	Female	Daughter	Biological children	Yes	Index	Door-to-door/Home-based	Re-test	Female	10	Negative
Newly diagnosed	Male	Wife	Sexual partner	Yes	Index	Door-to-door/Home-based	Re-test	Female	45	Negative
Already enrolled	Female	Daughter	Biological children	Yes	Index	Door-to-door/Home-based	Re-test	Female	17	Positive	Yes
Already enrolled	Female	Son	Biological children	Yes	Index	Door-to-door/Home-based	Re-test	Male	2	Negative
Already enrolled	Female	Other Specify	Any relationship	No	Index	Door-to-door/Home-based	First-time tester	Male	21	Negative
Already enrolled	Male	Other Specify	Any relationship	No	Index	Door-to-door/Home-based	Re-test	Female	36	Negative
Already enrolled	Female	Other Specify	Any relationship	No	Index	Door-to-door/Home-based	Re-test	Male	29	Positive
Already enrolled	Female	Son	Biological children	Yes	Index	Door-to-door/Home-based	Re-test	Male	2	Negative
Already enrolled	Female	Son	Biological children	Yes	Index	Door-to-door/Home-based	Re-test	Male	7	Negative
Already enrolled	Female	Son	Biological children	Yes	Index	Door-to-door/Home-based	Re-test	Male	7	Negative
Already enrolled	Female	Girlfriend/ Boyfriend/ Cohabiting Partner	Sexual partner	Yes	Index	Door-to-door/Home-based	Re-test	Male	33	Negative
Already enrolled	Female	Daughter	Biological children	Yes	Index	Door-to-door/Home-based	First-time tester	Female	2	Negative
Already enrolled	Female	Other Specify	Any relationship	No	Index	Door-to-door/Home-based	First-time tester	Female	3	Negative
Already enrolled	Female	Daughter	Biological children	Yes	Index	Door-to-door/Home-based	Re-test	Female	2	Negative
Already enrolled	Female	Other Specify	Any relationship	No	Index	Door-to-door/Home-based	First-time tester	Male	34	Negative
Already enrolled	Female	Daughter	Biological children	Yes	Index	Door-to-door/Home-based	Re-test	Female	5	Negative
Already enrolled	Female	Other Specify	Any relationship	No	Index	Door-to-door/Home-based	First-time tester	Female	2	Negative
Already enrolled	Female	Other Specify	Any relationship	No	Index	Door-to-door/Home-based	First-time tester	Female	4	Negative
Already enrolled	Female	Son	Biological children	Yes	Index	Door-to-door/Home-based	Re-test	Male	18	Negative
Already enrolled	Female	Other Specify	Any relationship	No	Index	Door-to-door/Home-based	First-time tester	Male	18	Negative
Already enrolled	Female	Other Specify	Any relationship	No	Index	Door-to-door/Home-based	Re-test	Female	2	Negative
Already enrolled	Female	Other Specify	Any relationship	No	Index	Door-to-door/Home-based	Re-test	Female	22	Negative
Already enrolled	Female	Son	Biological children	Yes	Index	Door-to-door/Home-based	Re-test	Male	19	Negative
Already enrolled	Female	Other Specify	Any relationship	No	Index	Door-to-door/Home-based	Re-test	Male	2	Negative
Already enrolled	Female	Other Specify	Any relationship	No	Index	Door-to-door/Home-based	First-time tester	Female	2	Negative
Already enrolled	Female	Other Specify	Any relationship	No	Index	Door-to-door/Home-based	Re-test	Female	26	Negative
Already enrolled	Female	Other Specify	Any relationship	No	Index	Door-to-door/Home-based	First-time tester	Male	2	Negative
Already enrolled	Female	Other Specify	Any relationship	No	Index	Door-to-door/Home-based	Re-test	Male	2	Negative
Already enrolled	Female	Daughter	Biological children	Yes	Index	Door-to-door/Home-based	Re-test	Female	20	Negative
Already enrolled	Female	Daughter	Biological children	Yes	Index	Door-to-door/Home-based	Re-test	Female	25	Negative
Already enrolled	Female	Other Specify	Any relationship	No	Index	Door-to-door/Home-based	Re-test	Male	2	Negative
Already enrolled	Female	Son	Biological children	Yes	Index	Door-to-door/Home-based	Re-test	Male	4	Negative
Already enrolled	Female	Daughter	Biological children	Yes	Index	Door-to-door/Home-based	Re-test	Female	28	Negative
Already enrolled	Female	Son	Biological children	Yes	Index	Door-to-door/Home-based	Re-test	Male	9	Negative
Already enrolled	Female	Son	Biological children	Yes	Index	Door-to-door/Home-based	First-time tester	Male	2	Negative
Already enrolled	Female	Other Specify	Any relationship	No	Index	Door-to-door/Home-based	Re-test	Female	25	Negative
Already enrolled	Female	Daughter	Biological children	Yes	Index	Door-to-door/Home-based	First-time tester	Female	8	Negative
Already enrolled	Female	Daughter	Biological children	Yes	Index	Door-to-door/Home-based	Re-test	Female	9	Negative
Already enrolled	Female	Husband	Sexual partner	Yes	Index	Door-to-door/Home-based	Re-test	Male	36	Negative
Already enrolled	Female	Other Specify	Any relationship	No	Index	Door-to-door/Home-based	Re-test	Female	19	Negative
Already enrolled	Female	Son	Biological children	Yes	Index	Door-to-door/Home-based	First-time tester	Male	8	Negative
Already enrolled	Female	Aunt	Any relationship	No	Index	Door-to-door/Home-based	Re-test	Female	20	Negative
Already enrolled	Female	Son	Biological children	Yes	Index	Door-to-door/Home-based	Re-test	Male	10	Negative
Already enrolled	Female	Son	Biological children	Yes	Index	Door-to-door/Home-based	Re-test	Male	12	Negative
Already enrolled	Female	Son	Biological children	Yes	Index	Door-to-door/Home-based	First-time tester	Male	5	Negative
Already enrolled	Female	Son	Biological children	Yes	Index	Door-to-door/Home-based	Re-test	Male	13	Negative
Already enrolled	Female	Husband	Sexual partner	Yes	Index	Door-to-door/Home-based	Re-test	Male	44	Negative
Already enrolled	Male	Daughter	Biological children	Yes	Index	Door-to-door/Home-based	First-time tester	Female	7	Negative
Already enrolled	Female	Husband	Sexual partner	Yes	Index	Door-to-door/Home-based	Re-test	Male	59	Negative
Already enrolled	Female	Son	Biological children	Yes	Index	Door-to-door/Home-based	Re-test	Male	23	Negative
Already enrolled	Female	Other Specify	Any relationship	No	Index	Door-to-door/Home-based	Re-test	Male	6	Negative
Already enrolled	Female	Other Specify	Any relationship	No	Index	Door-to-door/Home-based	Re-test	Male	6	Negative
Already enrolled	Female	Other Specify	Any relationship	No	Index	Door-to-door/Home-based	Re-test	Male	9	Negative
Already enrolled	Female	Other Specify	Any relationship	No	Index	Door-to-door/Home-based	First-time tester	Female	4	Negative
Already enrolled	Female	Other Specify	Any relationship	No	Index	Door-to-door/Home-based	Re-test	Female	20	Negative
Newly diagnosed	Female	Son	Biological children	Yes	Index	Door-to-door/Home-based	First-time tester	Male	10	Negative
Newly diagnosed	Female	Daughter	Biological children	Yes	Index	Door-to-door/Home-based	First-time tester	Female	14	Negative
Already enrolled	Female	Son	Biological children	Yes	Index	Door-to-door/Home-based	Re-test	Male	17	Negative
Already enrolled	Female	Other Specify	Any relationship	No	Index	Door-to-door/Home-based	First-time tester	Male	3	Negative
Already enrolled	Female	Other Specify	Any relationship	No	Index	Door-to-door/Home-based	First-time tester	Male	4	Negative
Already enrolled	Female	Other Specify	Any relationship	No	Index	Door-to-door/Home-based	Re-test	Female	12	Negative
Already enrolled	Female	Other Specify	Any relationship	No	Index	Door-to-door/Home-based	Re-test	Female	13	Negative
Already enrolled	Female	Other Specify	Any relationship	No	Index	Door-to-door/Home-based	First-time tester	Female	7	Negative
Already enrolled	Female	Son	Biological children	Yes	Index	Door-to-door/Home-based	First-time tester	Male	12	Negative
Already enrolled	Female	Daughter	Biological children	Yes	Index	Door-to-door/Home-based	Re-test	Female	10	Negative
Already enrolled	Female	Daughter	Biological children	Yes	Index	Door-to-door/Home-based	Re-test	Female	14	Negative
Already enrolled	Female	Daughter	Biological children	Yes	Index	Door-to-door/Home-based	First-time tester	Female	3	Negative
Already enrolled	Female	Other Specify	Any relationship	No	Index	Door-to-door/Home-based	Re-test	Female	65	Negative
Already enrolled	Female	Other Specify	Any relationship	No	Index	Door-to-door/Home-based	First-time tester	Female	7	Negative
Already enrolled	Female	Other Specify	Any relationship	No	Index	Door-to-door/Home-based	First-time tester	Female	12	Negative
Already enrolled	Female	Other Specify	Any relationship	No	Index	Door-to-door/Home-based	First-time tester	Female	12	Negative
Already enrolled	Female	Other Specify	Any relationship	No	Index	Door-to-door/Home-based	Re-test	Female	12	Negative
Already enrolled	Male	Son	Biological children	Yes	Index	Door-to-door/Home-based	First-time tester	Male	6	Negative
Already enrolled	Male	Daughter	Biological children	Yes	Index	Door-to-door/Home-based	Re-test	Female	8	Negative
Already enrolled	Female	Son	Biological children	Yes	Index	Door-to-door/Home-based	First-time tester	Male	15	Negative
Already enrolled	Female	Son	Biological children	Yes	Index	Door-to-door/Home-based	Re-test	Male	5	Negative
Already enrolled	Female	Daughter	Biological children	Yes	Index	Door-to-door/Home-based	First-time tester	Female	11	Negative
Already enrolled	Male	Son	Biological children	Yes	Index	Door-to-door/Home-based	Re-test	Male	14	Negative
Already enrolled	Male	Other Specify	Any relationship	No	Index	Door-to-door/Home-based	Re-test	Female	14	Negative
Already enrolled	Female	Other Specify	Any relationship	No	Index	Door-to-door/Home-based	Re-test	Female	23	Negative
Already enrolled	Female	Son	Biological children	Yes	Index	Door-to-door/Home-based	Re-test	Male	14	Negative
Already enrolled	Female	Daughter	Biological children	Yes	Index	Door-to-door/Home-based	Re-test	Female	23	Negative
Already enrolled	Female	Daughter	Biological children	Yes	Index	Door-to-door/Home-based	Re-test	Female	9	Negative
Already enrolled	Female	Other Specify	Any relationship	No	Index	Door-to-door/Home-based	First-time tester	Female	9	Negative
Already enrolled	Female	Other Specify	Any relationship	No	Index	Door-to-door/Home-based	Re-test	Male	10	Negative
Already enrolled	Female	Other Specify	Any relationship	No	Index	Door-to-door/Home-based	Re-test	Female	25	Negative
Already enrolled	Female	Other Specify	Any relationship	No	Index	Door-to-door/Home-based	Re-test	Female	22	Positive	Yes
Already enrolled	Female	Husband	Sexual partner	Yes	Index	Door-to-door/Home-based	Re-test	Male	29	Positive	Yes
Already enrolled	Female	Husband	Sexual partner	Yes	Index	Door-to-door/Home-based	Re-test	Male	32	Positive
Already enrolled	Female	Other Specify	Any relationship	No	Index	Door-to-door/Home-based	First-time tester	Female	3	Negative
Already enrolled	Female	Other Specify	Any relationship	No	Index	Door-to-door/Home-based	First-time tester	Female	3	Negative
Already enrolled	Female	Other Specify	Any relationship	No	Index	Door-to-door/Home-based	First-time tester	Female	55	Negative
Already enrolled	Female	Son	Biological children	Yes	Index	Door-to-door/Home-based	Re-test	Male	3	Negative
Already enrolled	Female	Son	Biological children	Yes	Index	Door-to-door/Home-based	Re-test	Male	10	Negative
Already enrolled	Female	Son	Biological children	Yes	Index	Door-to-door/Home-based	Re-test	Male	13	Negative
Already enrolled	Female	Other Specify	Any relationship	No	Index	Door-to-door/Home-based	Re-test	Female	11	Negative
Already enrolled	Male	Daughter	Biological children	Yes	Index	Door-to-door/Home-based	First-time tester	Female	13	Negative
Already enrolled	Male	Other Specify	Any relationship	No	Index	Door-to-door/Home-based	First-time tester	Male	73	Negative
Already enrolled	Male	Other Specify	Any relationship	No	Index	Door-to-door/Home-based	First-time tester	Female	82	Negative
Already enrolled	Female	Other Specify	Any relationship	No	Index	Door-to-door/Home-based	First-time tester	Male	3	Negative
Already enrolled	Female	Other Specify	Any relationship	No	Index	Door-to-door/Home-based	First-time tester	Male	3	Negative
Already enrolled	Female	Other Specify	Any relationship	No	Index	Door-to-door/Home-based	First-time tester	Female	5	Negative
Already enrolled	Female	Other Specify	Any relationship	No	Index	Door-to-door/Home-based	Re-test	Female	26	Negative
Already enrolled	Female	Other Specify	Any relationship	No	Index	Door-to-door/Home-based	First-time tester	Male	29	Negative
Already enrolled	Female	Other Specify	Any relationship	No	Index	Door-to-door/Home-based	First-time tester	Male	40	Negative
Already enrolled	Female	Son	Biological children	Yes	Index	Door-to-door/Home-based	Re-test	Male	18	Negative
Already enrolled	Female	Son	Biological children	Yes	Index	Door-to-door/Home-based	Re-test	Male	18	Negative
Already enrolled	Female	Daughter	Biological children	Yes	Index	Door-to-door/Home-based	Re-test	Female	7	Negative
Already enrolled	Female	Daughter	Biological children	Yes	Index	Door-to-door/Home-based	Re-test	Female	15	Negative
Already enrolled	Female	Daughter	Biological children	Yes	Index	Door-to-door/Home-based	Re-test	Female	3	Negative
Already enrolled	Male	Son	Biological children	Yes	Index	Door-to-door/Home-based	Re-test	Male	3	Negative
Already enrolled	Male	Son	Biological children	Yes	Index	Door-to-door/Home-based	Re-test	Male	11	Negative
Already enrolled	Female	Son	Biological children	Yes	Index	Door-to-door/Home-based	Re-test	Male	4	Negative
Already enrolled	Female	Other Specify	Any relationship	No	Index	Door-to-door/Home-based	First-time tester	Male	3	Negative
Already enrolled	Female	Other Specify	Any relationship	No	Index	Door-to-door/Home-based	First-time tester	Male	11	Negative
Already enrolled	Female	Other Specify	Any relationship	No	Index	Door-to-door/Home-based	Re-test	Female	87	Negative
Already enrolled	Female	Other Specify	Any relationship	No	Index	Door-to-door/Home-based	First-time tester	Female	4	Negative
Already enrolled	Female	Other Specify	Any relationship	No	Index	Door-to-door/Home-based	Re-test	Female	8	Negative
Already enrolled	Male	Son	Biological children	Yes	Index	Door-to-door/Home-based	Re-test	Male	2	Negative
Already enrolled	Male	Son	Biological children	Yes	Index	Door-to-door/Home-based	First-time tester	Male	5	Negative
Already enrolled	Female	Daughter	Biological children	Yes	Index	Door-to-door/Home-based	First-time tester	Female	2	Negative
Already enrolled	Female	Daughter	Biological children	Yes	Index	Door-to-door/Home-based	First-time tester	Female	5	Negative
Already enrolled	Female	Daughter	Biological children	Yes	Index	Door-to-door/Home-based	Re-test	Female	8	Negative
Already enrolled	Female	Grand Mother	Any relationship	No	Index	Door-to-door/Home-based	First-time tester	Female	62	Negative
Already enrolled	Female	Grand Mother	Any relationship	No	Index	Door-to-door/Home-based	First-time tester	Female	69	Negative
Already enrolled	Female	Grand Father	Any relationship	No	Index	Door-to-door/Home-based	First-time tester	Male	68	Negative
Already enrolled	Female	Other Specify	Any relationship	No	Index	Door-to-door/Home-based	First-time tester	Female	52	Negative
Already enrolled	Male	Daughter	Biological children	Yes	Index	Door-to-door/Home-based	Re-test	Female	10	Negative
Already enrolled	Male	Daughter	Biological children	Yes	Index	Door-to-door/Home-based	Re-test	Female	11	Negative
Already enrolled	Female	Daughter	Biological children	Yes	Index	Door-to-door/Home-based	Re-test	Female	12	Negative
Already enrolled	Female	Other Specify	Any relationship	No	Index	Door-to-door/Home-based	Re-test	Female	71	Negative
Already enrolled	Female	Daughter	Biological children	Yes	Index	Door-to-door/Home-based	Re-test	Female	18	Negative
Already enrolled	Female	Son	Biological children	Yes	Index	Door-to-door/Home-based	Re-test	Male	2	Negative
Already enrolled	Female	Son	Biological children	Yes	Index	Door-to-door/Home-based	Re-test	Male	2	Negative
Already enrolled	Female	Other Specify	Any relationship	No	Index	Door-to-door/Home-based	First-time tester	Female	77	Negative
Already enrolled	Female	Son	Biological children	Yes	Index	Door-to-door/Home-based	Re-test	Male	3	Negative
Already enrolled	Female	Son	Biological children	Yes	Index	Door-to-door/Home-based	First-time tester	Male	8	Negative
Already enrolled	Female	Daughter	Biological children	Yes	Index	Door-to-door/Home-based	First-time tester	Female	7	Negative
Already enrolled	Female	Other Specify	Any relationship	No	Index	Door-to-door/Home-based	First-time tester	Female	7	Negative
Already enrolled	Male	Son	Biological children	Yes	Index	Door-to-door/Home-based	First-time tester	Male	2	Negative
Already enrolled	Female	Other Specify	Any relationship	No	Index	Door-to-door/Home-based	Re-test	Male	52	Negative
Already enrolled	Female	Daughter	Biological children	Yes	Index	Door-to-door/Home-based	Re-test	Female	8	Negative
Already enrolled	Female	Husband	Sexual partner	Yes	Index	Door-to-door/Home-based	Re-test	Male	37	Negative
Already enrolled	Female	Daughter	Biological children	Yes	Index	Door-to-door/Home-based	Re-test	Female	3	Negative
Already enrolled	Female	Son	Biological children	Yes	Index	Door-to-door/Home-based	First-time tester	Male	11	Negative
Already enrolled	Female	Daughter	Biological children	Yes	Index	Door-to-door/Home-based	First-time tester	Female	2	Negative
Already enrolled	Female	Son	Biological children	Yes	Index	Door-to-door/Home-based	Re-test	Male	4	Negative
Already enrolled	Female	Other Specify	Any relationship	No	Index	Door-to-door/Home-based	First-time tester	Female	3	Negative
Already enrolled	Female	Other Specify	Any relationship	No	Index	Door-to-door/Home-based	First-time tester	Female	4	Negative
Already enrolled	Female	Other Specify	Any relationship	No	Index	Door-to-door/Home-based	First-time tester	Male	6	Negative
Already enrolled	Male	Other Specify	Any relationship	No	Index	Door-to-door/Home-based	Re-test	Female	64	Negative
Already enrolled	Male	Son	Biological children	Yes	Index	Door-to-door/Home-based	Re-test	Male	6	Negative
Already enrolled	Male	Wife	Sexual partner	Yes	Index	Door-to-door/Home-based	Re-test	Female	34	Negative
Already enrolled	Female	Daughter	Biological children	Yes	Index	Door-to-door/Home-based	Re-test	Female	2	Negative
Already enrolled	Female	Husband	Sexual partner	Yes	Index	Door-to-door/Home-based	Re-test	Male	24	Negative
Already enrolled	Female	Other Specify	Any relationship	No	Index	Door-to-door/Home-based	Re-test	Female	19	Negative
Already enrolled	Female	Other Specify	Any relationship	No	Index	Door-to-door/Home-based	First-time tester	Female	3	Negative
Already enrolled	Male	Son	Biological children	Yes	Index	Door-to-door/Home-based	Re-test	Male	6	Negative
Already enrolled	Male	Son	Biological children	Yes	Index	Door-to-door/Home-based	Re-test	Male	8	Negative
Already enrolled	Male	Daughter	Biological children	Yes	Index	Door-to-door/Home-based	Re-test	Female	4	Negative
Already enrolled	Male	Daughter	Biological children	Yes	Index	Door-to-door/Home-based	Re-test	Female	13	Negative
Already enrolled	Male	Daughter	Biological children	Yes	Index	Door-to-door/Home-based	Re-test	Female	35	Negative
Already enrolled	Female	Son	Biological children	Yes	Index	Door-to-door/Home-based	Re-test	Male	11	Negative
Already enrolled	Female	Daughter	Biological children	Yes	Index	Door-to-door/Home-based	Re-test	Female	8	Negative
Already enrolled	Female	Daughter	Biological children	Yes	Index	Door-to-door/Home-based	First-time tester	Female	2	Negative
Already enrolled	Female	Daughter	Biological children	Yes	Index	Door-to-door/Home-based	First-time tester	Female	4	Negative
Already enrolled	Female	Son	Biological children	Yes	Index	Door-to-door/Home-based	First-time tester	Male	24	Negative
Already enrolled	Female	Other Specify	Any relationship	No	Index	Door-to-door/Home-based	Re-test	Female	19	Negative
Already enrolled	Male	Wife	Sexual partner	Yes	Index	Door-to-door/Home-based	Re-test	Female	31	Positive	Yes
Already enrolled	Female	Daughter	Biological children	Yes	Index	Door-to-door/Home-based	First-time tester	Female	7	Negative
Already enrolled	Female	Son	Biological children	Yes	Index	Door-to-door/Home-based	Re-test	Male	20	Negative
Already enrolled	Female	Daughter	Biological children	Yes	Index	Door-to-door/Home-based	First-time tester	Female	14	Negative
Already enrolled	Female	Other Specify	Any relationship	No	Index	Door-to-door/Home-based	First-time tester	Male	7	Negative
Already enrolled	Female	Other Specify	Any relationship	No	Index	Door-to-door/Home-based	First-time tester	Female	8	Negative
Already enrolled	Female	Other Specify	Any relationship	No	Index	Door-to-door/Home-based	First-time tester	Female	11	Negative
Already enrolled	Female	Son	Biological children	Yes	Index	Door-to-door/Home-based	Re-test	Male	10	Negative
Already enrolled	Female	Daughter	Biological children	Yes	Index	Door-to-door/Home-based	Re-test	Female	18	Negative
Already enrolled	Female	Other Specify	Any relationship	No	Index	Door-to-door/Home-based	Re-test	Male	8	Negative
Already enrolled	Female	Other Specify	Any relationship	No	Index	Door-to-door/Home-based	Re-test	Female	59	Negative
Already enrolled	Female	Daughter	Biological children	Yes	Index	Door-to-door/Home-based	Re-test	Female	3	Negative
Already enrolled	Female	Daughter	Biological children	Yes	Index	Door-to-door/Home-based	Re-test	Female	6	Negative
Already enrolled	Female	Son	Biological children	Yes	Index	Door-to-door/Home-based	Re-test	Male	6	Negative
Already enrolled	Female	Daughter	Biological children	Yes	Index	Door-to-door/Home-based	First-time tester	Female	20	Negative
Already enrolled	Female	Husband	Sexual partner	Yes	Index	Door-to-door/Home-based	Re-test	Male	55	Negative
Already enrolled	Female	Son	Biological children	Yes	Index	Door-to-door/Home-based	Re-test	Male	3	Negative
Already enrolled	Female	Son	Biological children	Yes	Index	Door-to-door/Home-based	Re-test	Male	6	Negative
Already enrolled	Female	Son	Biological children	Yes	Index	Door-to-door/Home-based	First-time tester	Male	11	Negative
Already enrolled	Female	Husband	Sexual partner	Yes	Index	Door-to-door/Home-based	Re-test	Male	32	Negative
Already enrolled	Female	Other Specify	Any relationship	No	Index	Door-to-door/Home-based	First-time tester	Male	9	Negative
Already enrolled	Female	Other Specify	Any relationship	No	Index	Door-to-door/Home-based	Re-test	Female	12	Negative
Already enrolled	Female	Other Specify	Any relationship	No	Index	Door-to-door/Home-based	Re-test	Female	14	Negative
Already enrolled	Female	Son	Biological children	Yes	Index	Door-to-door/Home-based	First-time tester	Male	13	Negative
Already enrolled	Female	Husband	Sexual partner	Yes	Index	Door-to-door/Home-based	Re-test	Male	34	Negative
Already enrolled	Male	Son	Biological children	Yes	Index	Door-to-door/Home-based	Re-test	Male	18	Negative
Already enrolled	Male	Daughter	Biological children	Yes	Index	Door-to-door/Home-based	Re-test	Female	14	Negative
Already enrolled	Male	Other Specify	Any relationship	No	Index	Door-to-door/Home-based	Re-test	Male	18	Negative
Already enrolled	Female	Son	Biological children	Yes	Index	Door-to-door/Home-based	Re-test	Male	10	Negative
Already enrolled	Female	Daughter	Biological children	Yes	Index	Door-to-door/Home-based	Re-test	Female	13	Negative
Already enrolled	Female	Other Specify	Any relationship	No	Index	Door-to-door/Home-based	Re-test	Male	4	Negative
Already enrolled	Female	Other Specify	Any relationship	No	Index	Door-to-door/Home-based	Re-test	Male	10	Negative
Already enrolled	Female	Other Specify	Any relationship	No	Index	Door-to-door/Home-based	Re-test	Female	5	Negative
Already enrolled	Male	Son	Biological children	Yes	Index	Door-to-door/Home-based	First-time tester	Male	4	Negative
Already enrolled	Male	Other Specify	Any relationship	No	Index	Door-to-door/Home-based	Re-test	Male	22	Negative
Already enrolled	Male	Other Specify	Any relationship	No	Index	Door-to-door/Home-based	Re-test	Male	59	Negative
Already enrolled	Male	Other Specify	Any relationship	No	Index	Door-to-door/Home-based	Re-test	Female	70	Negative
Already enrolled	Female	Daughter	Biological children	Yes	Index	Door-to-door/Home-based	First-time tester	Female	10	Negative
Already enrolled	Female	Daughter	Biological children	Yes	Index	Door-to-door/Home-based	First-time tester	Female	12	Negative
Already enrolled	Female	Daughter	Biological children	Yes	Index	Door-to-door/Home-based	Re-test	Female	25	Negative
Already enrolled	Female	Other Specify	Any relationship	No	Index	Door-to-door/Home-based	Re-test	Male	2	Negative
Already enrolled	Female	Other Specify	Any relationship	No	Index	Door-to-door/Home-based	Re-test	Female	85	Negative
Already enrolled	Female	Other Specify	Any relationship	No	Index	Door-to-door/Home-based	First-time tester	Male	3	Negative
Already enrolled	Female	Other Specify	Any relationship	No	Index	Door-to-door/Home-based	First-time tester	Female	5	Negative
Already enrolled	Female	Daughter	Biological children	Yes	Index	Door-to-door/Home-based	First-time tester	Female	13	Negative
Already enrolled	Female	Son	Biological children	Yes	Index	Door-to-door/Home-based	Re-test	Male	7	Negative
Already enrolled	Male	Son	Biological children	Yes	Index	Door-to-door/Home-based	First-time tester	Male	9	Negative
Already enrolled	Male	Daughter	Biological children	Yes	Index	Door-to-door/Home-based	Re-test	Female	13	Negative
Already enrolled	Male	Other Specify	Any relationship	No	Index	Door-to-door/Home-based	First-time tester	Male	4	Negative
Already enrolled	Female	Son	Biological children	Yes	Index	Door-to-door/Home-based	Re-test	Male	17	Negative
Already enrolled	Female	Son	Biological children	Yes	Index	Door-to-door/Home-based	Re-test	Male	4	Negative
Already enrolled	Female	Other Specify	Any relationship	No	Index	Door-to-door/Home-based	Re-test	Male	8	Negative
Already enrolled	Female	Other Specify	Any relationship	No	Index	Door-to-door/Home-based	First-time tester	Female	76	Negative
Already enrolled	Female	Husband	Sexual partner	Yes	Index	Door-to-door/Home-based	Re-test	Male	78	Negative
Already enrolled	Female	Other Specify	Any relationship	No	Index	Door-to-door/Home-based	Re-test	Female	2	Negative
Already enrolled	Female	Other Specify	Any relationship	No	Index	Door-to-door/Home-based	Re-test	Female	5	Negative
Already enrolled	Female	Other Specify	Any relationship	No	Index	Door-to-door/Home-based	Re-test	Female	12	Negative
Already enrolled	Female	Other Specify	Any relationship	No	Index	Door-to-door/Home-based	First-time tester	Female	59	Negative
Already enrolled	Female	Son	Biological children	Yes	Index	Door-to-door/Home-based	Re-test	Male	17	Negative
Already enrolled	Female	Daughter	Biological children	Yes	Index	Door-to-door/Home-based	Re-test	Female	14	Negative
Already enrolled	Female	Other Specify	Any relationship	No	Index	Door-to-door/Home-based	Re-test	Male	2	Negative
Already enrolled	Female	Other Specify	Any relationship	No	Index	Door-to-door/Home-based	Re-test	Male	3	Negative
Already enrolled	Male	Daughter	Biological children	Yes	Index	Door-to-door/Home-based	Re-test	Female	14	Negative
Already enrolled	Male	Other Specify	Any relationship	No	Index	Door-to-door/Home-based	Re-test	Female	29	Negative
Already enrolled	Female	Grand Father	Any relationship	No	Index	Door-to-door/Home-based	First-time tester	Female	8	Negative
Already enrolled	Female	Aunt	Any relationship	No	Index	Door-to-door/Home-based	First-time tester	Female	7	Negative
Newly diagnosed	Female	Husband	Sexual partner	Yes	Index	Door-to-door/Home-based	First-time tester	Male	29	Negative
Already enrolled	Female	Other Specify	Any relationship	No	Index	Door-to-door/Home-based	First-time tester	Female	2	Negative
Already enrolled	Female	Grand Mother	Any relationship	No	Index	Door-to-door/Home-based	Re-test	Male	2	Negative
Already enrolled	Female	Grand Mother	Any relationship	No	Index	Door-to-door/Home-based	Re-test	Male	2	Negative
Already enrolled	Female	Daughter	Biological children	Yes	Index	Door-to-door/Home-based	Re-test	Female	7	Negative
Already enrolled	Female	Son	Biological children	Yes	Index	Door-to-door/Home-based	First-time tester	Male	3	Negative
Already enrolled	Female	Son	Biological children	Yes	Index	Door-to-door/Home-based	First-time tester	Male	28	Negative
Already enrolled	Female	Daughter	Biological children	Yes	Index	Door-to-door/Home-based	First-time tester	Female	5	Negative
Already enrolled	Female	Other Specify	Any relationship	No	Index	Door-to-door/Home-based	First-time tester	Male	4	Negative
Already enrolled	Female	Other Specify	Any relationship	No	Index	Door-to-door/Home-based	Re-test	Female	30	Negative
Already enrolled	Female	Daughter	Biological children	Yes	Index	Door-to-door/Home-based	Re-test	Female	3	Negative
Already enrolled	Female	Husband	Sexual partner	Yes	Index	Door-to-door/Home-based	Re-test	Male	38	Negative
Already enrolled	Female	Daughter	Biological children	Yes	Index	Door-to-door/Home-based	Re-test	Female	2	Negative
Already enrolled	Female	Grand Mother	Any relationship	No	Index	Door-to-door/Home-based	First-time tester	Female	70	Negative
Already enrolled	Female	Other Specify	Any relationship	No	Index	Door-to-door/Home-based	Re-test	Female	50	Negative
Already enrolled	Male	Son	Biological children	Yes	Index	Door-to-door/Home-based	First-time tester	Male	7	Negative
Already enrolled	Female	Son	Biological children	Yes	Index	Door-to-door/Home-based	Re-test	Male	5	Negative
Already enrolled	Female	Daughter	Biological children	Yes	Index	Door-to-door/Home-based	First-time tester	Female	4	Negative
Already enrolled	Female	Grand Mother	Any relationship	No	Index	Door-to-door/Home-based	First-time tester	Female	6	Negative
Already enrolled	Female	Uncle	Any relationship	No	Index	Door-to-door/Home-based	First-time tester	Female	9	Negative
Already enrolled	Male	Son	Biological children	Yes	Index	Door-to-door/Home-based	Re-test	Male	2	Negative
Already enrolled	Male	Wife	Sexual partner	Yes	Index	Door-to-door/Home-based	First-time tester	Female	61	Negative
Already enrolled	Male	Wife	Sexual partner	Yes	Index	Door-to-door/Home-based	Re-test	Female	21	Negative
Already enrolled	Female	Husband	Sexual partner	Yes	Index	Door-to-door/Home-based	Re-test	Male	23	Negative
Already enrolled	Female	Husband	Sexual partner	Yes	Index	Door-to-door/Home-based	Re-test	Male	38	Negative
Already enrolled	Female	Son	Biological children	Yes	Index	Door-to-door/Home-based	Re-test	Male	2	Negative
Already enrolled	Female	Son	Biological children	Yes	Index	Door-to-door/Home-based	First-time tester	Male	3	Negative
Already enrolled	Female	Grand Mother	Any relationship	No	Index	Door-to-door/Home-based	Re-test	Female	78	Negative
Already enrolled	Female	Other Specify	Any relationship	No	Index	Door-to-door/Home-based	Re-test	Female	54	Negative
Already enrolled	Female	Daughter	Biological children	Yes	Index	Door-to-door/Home-based	First-time tester	Female	12	Negative
Already enrolled	Female	Daughter	Biological children	Yes	Index	Door-to-door/Home-based	First-time tester	Female	11	Negative
Already enrolled	Female	Other Specify	Any relationship	No	Index	Door-to-door/Home-based	First-time tester	Male	8	Negative
Already enrolled	Female	Daughter	Biological children	Yes	Index	Door-to-door/Home-based	Re-test	Female	2	Negative
Already enrolled	Female	Daughter	Biological children	Yes	Index	Door-to-door/Home-based	First-time tester	Female	10	Negative
Already enrolled	Male	Son	Biological children	Yes	Index	Door-to-door/Home-based	Re-test	Male	7	Negative
Already enrolled	Male	Son	Biological children	Yes	Index	Door-to-door/Home-based	Re-test	Male	9	Negative
Already enrolled	Male	Daughter	Biological children	Yes	Index	Door-to-door/Home-based	Re-test	Female	7	Negative
Already enrolled	Male	Other Specify	Any relationship	No	Index	Door-to-door/Home-based	Re-test	Male	17	Negative
Already enrolled	Male	Daughter	Biological children	Yes	Index	Door-to-door/Home-based	First-time tester	Female	8	Negative
Already enrolled	Female	Son	Biological children	Yes	Index	Door-to-door/Home-based	First-time tester	Male	2	Negative
Already enrolled	Female	Son	Biological children	Yes	Index	Door-to-door/Home-based	First-time tester	Male	5	Negative
Already enrolled	Female	Son	Biological children	Yes	Index	Door-to-door/Home-based	First-time tester	Male	21	Negative
Already enrolled	Female	Daughter	Biological children	Yes	Index	Door-to-door/Home-based	First-time tester	Female	4	Negative
Already enrolled	Female	Daughter	Biological children	Yes	Index	Door-to-door/Home-based	First-time tester	Female	7	Negative
Already enrolled	Female	Daughter	Biological children	Yes	Index	Door-to-door/Home-based	First-time tester	Female	10	Negative
Already enrolled	Female	Daughter	Biological children	Yes	Index	Door-to-door/Home-based	First-time tester	Female	12	Negative
Already enrolled	Female	Other Specify	Any relationship	No	Index	Door-to-door/Home-based	First-time tester	Female	10	Negative
Already enrolled	Female	Other Specify	Any relationship	No	Index	Door-to-door/Home-based	Re-test	Male	21	Negative
Already enrolled	Female	Other Specify	Any relationship	No	Index	Door-to-door/Home-based	First-time tester	Female	8	Negative
Already enrolled	Female	Other Specify	Any relationship	No	Index	Door-to-door/Home-based	Re-test	Female	34	Positive	Yes
[truncated: 463,247+ more rows]
